# Supplementary material for: Trends and determinants of prelacteal feeding practice in rural Bangladesh from 2004 to 2019: A multivariate decomposition analysis
Source: PLoS One. 2026 Mar 11;21(3):e0328943. doi: 10.1371/journal.pone.0328943 (PMC12978494; doi:10.1371/journal.pone.0328943)
Supplement: S1 File — (CSV) [file pone.0328943.s004.csv]

AGE_URT	gravid	bgga	sex	m3bxplac	m3babyoa	m3babyob	m3babyoc	m3babyod	ssreadw	ssclass	ssgrameen	ssbrac	ssbrdb	ssothmc	lsi	nafood1	nafood2	nafood3	naweight	plos_id
< 20	1	37	2	01	2				1	07	0	0	0	0	.23191744	1			1.97	1
< 20	1	34	2	02	0				1	07	0	0	0	0	-.44941866	4	6	3	2.26	2
20-34 years	6	40	1	02	0				0	00	0	0	0	1	-.074783161	1	4		2.42	3
>= 35	6	37	2	01	0				0	05	0	0	0	0	.31244305	4	1		2.17	4
20-34 years	3	39	2	01	0				0	03	0	0	0	1	-1.0564052	1			2.15	5
< 20	2	42	1	01	0				1	08	1	0	0	0	-.12497915	4	6	1	3.29	6
< 20	1	32	1	01	0				0	03	0	0	0	0	.63148791	6	4		2.49	7
20-34 years	6	41	2	01	0				0	00	0	0	0	0	-.70326924	4			3.25	8
20-34 years	3	38	2	01	8				0	06	0	0	0	1	-.30783552	4	1	3	2.63	9
20-34 years	4	42	2	01	0				0	00	1	0	0	0	-.95185214	6			2.59	10
< 20	1	40	1	01	0				1	06	0	0	0	0	.36998513	6			2.75	11
< 20	1	38	1	02	2				1	09	0	0	0	0	1.1136715	3	6		2.69	12
< 20	1	38	1	07	2	6			1	08	0	0	0	0	1.3813368	8			2.28	13
< 20	1	37	1	06	2				1	09	0	0	0	0	1.4986452	0			2.19	14
>= 35	6	36	1	01	0				0	04	0	0	0	1	-.16426238	1	4	6	2.08	15
20-34 years	1	39	1	01	8	8			1	10	0	0	0	0	.76081067	1			2.43	16
< 20	1	41	1	01	0				0	00	0	0	0	0	-.086139359	0			2.87	17
20-34 years	2	41	2	01	0				0	00	0	0	0	0	-.56189549	1	6		1.55	18
< 20	1	41	2	06	0				1	09	0	0	0	0	1.8900344	8			2.64	19
20-34 years	3	36	1	02	0				0	00	1	0	0	0	-.66022366	7	6		2.74	20
< 20	1	39	1	01	2				1	09	0	0	0	0	1.6190522	4			3.09	21
20-34 years	2	36	2	02	8				1	11	0	0	0	0	.589293	6	4		2.55	22
20-34 years	2	38	2	02	8				1	07	0	0	0	0	.13242926	4	6	1	2.74	23
< 20	1	38	2	01	0				0	00	0	0	0	1	-.78547478	6			2.26	24
20-34 years	2	37	1	01	8				0	00	0	1	0	0	-.64233452	6			2.03	25
20-34 years	2	28	1	01	0				1	05	0	0	0	0	-.54753631	4			2.82	26
20-34 years	4	41	2	01	1				0	00	0	0	0	0	-.34642711	1	7		2	27
20-34 years	3	39	2	01	0				1	03	0	0	0	0	.95029777	4			2.65	28
< 20	1	40	1	02	0				1	09	0	0	0	0	1.262463	1	6		2.44	29
< 20	1	39	1	09	0				1	08	0	0	0	0	1.3684866	6			2.35	30
< 20	1	40	2	01	0				1	08	0	0	0	0	-.80324513	6			2.34	31
20-34 years	1	39	2	02	8				1	10	0	0	0	0	2.6081541	4	6	1	2.95	32
20-34 years	2	34	2	01	0				0	00	0	0	0	0	-1.3116263	1			2.08	33
< 20	2	30	1	01	0				1	07	0	0	0	0	-.33190107	3	6		6.66	34
< 20	1	34	1	01	0				1	10	0	0	0	0	1.9015223	4	3		1.63	35
< 20	1	36	2	02	0				0	00	0	0	0	0	-.92773712	6			2.29	36
20-34 years	7	36	2	01	0				0	00	0	0	0	0	-1.0466988	6			2.14	37
20-34 years	3	38	1	01	0				0	00	0	0	0	0	-.46423289	6			2.27	38
< 20	3	37	1	01	0				0	00	0	0	0	0	-.95162606	3			1.75	39
20-34 years	5	39	1	01	1				0	00	0	0	0	0	-.56260777	1	6		2.84	40
< 20	1	31	2	01	0				0	02	0	1	0	0	-1.0472516	1			1.35	41
< 20	1	40	1	01	2				0	03	0	0	0	0	-.057226822	1			1.98	42
< 20	1	33	2	02	0				1	12	0	0	0	0	1.3511597	6			3.04	43
< 20	1	38	2	02	0				0	02	0	0	0	0	-.98953271	6	4		2.15	44
20-34 years	1	42	2	02	1	2	8		1	09	0	0	0	0	.98327887	4	6		2.85	45
< 20	1	41	2	01	0				1	06	1	0	0	0	-.52238959	3			2.47	46
< 20	1	36	1	02	0				0	00	0	1	0	0	-.71226335	1	4	6	1.45	47
< 20	2	39	2	01	0				1	09	0	0	0	0	1.1708688	1	6		1.79	48
20-34 years	1	39	1	01	0				1	09	0	0	0	0	-.81880283	4	1	6	2.68	49
< 20	1	36	1	01	1	3			0	00	0	0	0	0	.049660292	4			2.5	50
< 20	1	40	1	02	2				0	04	0	0	0	0	-.60917038	0			2.98	51
< 20	1	35	1	01	2	8			0	00	0	0	0	0	-.55200291	3			2.3	52
< 20	1	36	1						1	09	0	0	0	0	-.085698798	3	6	1	2.53	53
20-34 years	3	34	1	01	0				0	04	0	0	0	1	-.67458284	6	4		2.61	54
>= 35	6	32	1	01	8				0	00	0	0	0	0	.031662844	6			3.65	55
< 20	1	42	2	01	0				0	00	0	0	0	0	.46586466	5			2.55	56
< 20	1	40	2	11	2				1	11	0	0	0	0	1.5053421	1			2.78	57
< 20	1	37	2	02	0				1	09	0	0	0	0	-.25130156	6			2.34	58
< 20	1	36	2	01	0				0	03	0	1	0	0	-.47285202	0			1.93	59
20-34 years	7	40	1	01	0				0	00	1	0	0	0	-.15669532	2			2.44	60
>= 35	6	38	2	01	0				0	00	0	0	0	0	-.96561217	4	1		1.86	61
< 20	1	29	1	02	0				1	08	0	0	0	0	.062004056	7			.91	62
< 20	1	31	1	02	8				1	09	0	0	0	0	.32080948	6	4		2.13	63
20-34 years	3	40	2	01	0				0	00	0	0	0	0	-.34385142	6			2.73	64
20-34 years	1	43	2	02	0				1	11	0	0	0	0	2.671293	1	4		3.11	65
20-34 years	3	40	1	01	2				1	07	0	0	0	0	1.5208805	6	4		2.56	66
20-34 years	2	29	1	01	0				0	00	0	0	0	0	-1.2284137	4			2.21	67
20-34 years	5	35	2	01	0				0	00	1	0	0	0	-1.2428815	6			1.93	68
< 20	1	37	1	08	5	2	8		1	11	0	0	0	0	2.1004221	6			2.47	69
20-34 years	6	39	1	01	0				0	00	0	0	0	0	-.54042506	1			2.85	70
20-34 years	2	33	1	01	0				0	00	0	0	0	0	-.52398884	6	1		2.61	71
< 20	1	40	1	01	0				1	07	0	0	0	0	-.20923053	3			2.17	72
< 20	1	30	1	01	0				0	00	0	0	0	0	-.31904384	4	1		2.2	73
< 20	1	41	2	01	0				1	09	0	0	0	0	.62843066	4	1	6	2.78	74
< 20	1	37	2	01	0				1	06	0	0	0	0	-.60917038	6	1		2.29	75
20-34 years	3	35	1	01	0				0	00	0	0	0	0	-.81096452	6			2.89	76
< 20	1	40	1	01	8	2			0	04	0	0	0	1	.74299693	6	1		2.82	77
20-34 years	2	38	2	01	8	3			1	11	0	0	0	0	1.4244671	1			2.45	78
< 20	1	35	2	01	0				1	07	0	0	0	0	.45242155	4			2.99	79
20-34 years	5		1						0	00	0	0	0	0	.50366044	3	4	6	4.25	80
< 20	1	39	1	02	0				1	07	0	0	0	0	.50363415	6			2.91	81
< 20	1	33	2	01	2				1	07	0	0	0	0	.49211228	0			.92	82
20-34 years	4	38	2	01	0				0	00	0	0	0	0	1.3078458	1			2.48	83
20-34 years	2	41	1	05	2				1	12	0	0	1	0	2.4716024	0			2.87	84
20-34 years	2	33	2	01	0				0	00	0	1	0	0	-.8249507	6	1		2.24	85
< 20	1	39	1	02	0				1	05	1	0	0	0	-.96729845	4	6		2.86	86
< 20	1	34	2	01	2				1	09	0	0	0	0	1.3747716	6	4		2.72	87
20-34 years	5	38	2	01	0				1	07	0	0	0	0	1.2136016	6			3.42	88
20-34 years	3	34	2	01	0				0	00	0	0	0	0	.79351389	4	1		2.35	89
>= 35	6	37	1	01	0				0	00	0	0	0	0	1.6574665	1			2.92	90
20-34 years	1	38	1	01	8				0	06	0	0	0	0	-1.175308	1	4		2.55	91
< 20	1	36	2	01	0				0	00	0	0	0	0	-.69190133	4			2.19	92
< 20	1	29	2	01	2	8			0	00	0	0	0	1	-.28722125	0			2.65	93
< 20	1	38	1	01	0				0	00	0	0	0	0	1.7397767	4			2.13	94
20-34 years	1	38	1	01	2				1	14	0	0	0	0	2.6226985	3			1.76	95
20-34 years	2	36	1	02	0				1	14	0	0	0	0	3.3903909	6	1		3.6	96
< 20	1	38	1	01	0				1	04	0	1	0	0	-.14820515	4	6		1.81	97
20-34 years	3	35	2	01	0				0	00	0	0	0	0	-1.3852292	6			2.48	98
20-34 years	2	41	1	01	0				1	13	0	0	0	0	2.1116946	4	6	1	2.48	99
20-34 years	3	36	2	01	0				0	00	0	0	0	0	-1.0564052	6			1.59	100
20-34 years	2	40	2	02	0				0	00	0	0	0	0	.63145697	6	1		2.38	101
20-34 years	3	38	2	01	0				1	09	0	0	0	0	1.0839506	6			2.39	102
20-34 years	2	42	2	01	0				0	00	1	0	0	0	-.38332736	4			2.77	103
< 20	1	38	2	02	0				0	03	0	0	0	0	.43435591	1			2.39	104
< 20	1	35	2	01	0				1	05	0	0	0	1	2.295577	1	3		2.26	105
20-34 years	2	38	2	01	0				1	05	0	0	0	0	-.1815332	4			2.57	106
< 20	1	33	2	02	8	8			1	09	0	0	0	0	2.7087872	4			2.46	107
20-34 years	3	37	1	02	0				1	08	0	0	0	0	-.56189549	6	1		2.49	108
< 20	2	41	2	02	0				1	06	0	0	0	0	1.1531116	4	6		2.5	109
20-34 years	6	39	2	01	0				0	03	0	0	0	0	-.1815332	4			3.84	110
< 20	1	40	2	07	0				1	07	1	0	0	0	-.78773856	1	5		1.83	111
20-34 years	3	36	2	01	0				0	00	0	1	0	0	-1.3116263	6	4		1.68	112
20-34 years	6	40	2	01	1	2	3		0	00	0	0	0	0	-.73794377	6			2.46	113
< 20	1	42	1	02	8				1	08	0	0	0	0	-.0589533	1	4	6	2.85	114
20-34 years	2	38	2	01	0				0	05	0	0	0	0	.3885498	0			2.04	115
20-34 years	5	31	2	01	0				0	00	0	0	0	0	-.27510664	6			2.46	116
20-34 years	2	40	1	01	2				1	05	0	0	0	1	.30696839	1			2.88	117
20-34 years	3	40	2	01	0				0	01	0	0	0	1	.84919369	6			2.83	118
20-34 years	3	39	2	02	0				1	00	0	1	0	0	-.71673	1			2.28	119
20-34 years	3	39	2	01	0				0	00	0	0	0	1	-.58449548	6	1		2.54	120
20-34 years	2	36	1	01	0				1	03	1	0	0	1	.12059257	6	3		1.71	121
20-34 years	4	35	1	01	0				0	00	0	0	0	0	.47693041	6			2.17	122
20-34 years	1	39	2	01	0				1	05	1	0	0	0	-1.12515	4	6		2.71	123
20-34 years	2	36	1	01	8				0	02	0	0	0	0	.0021627052	4	1		2.49	124
20-34 years	1	41	1	02	0				1	09	1	1	0	0	-.060423981	0			6.66	125
< 20	1	41	2	02	0				1	08	0	0	0	0	-.97351378	1			2.37	126
< 20	1	39	2	01	2				0	00	0	0	0	0	-.4281722	1	6		2.66	127
20-34 years	2	39	1	01	0				0	00	0	0	0	0	-.250278	4	6	1	2.52	128
< 20	1	28	2	02	0				1	06	1	0	0	0	-.75190413	6			1.01	129
20-34 years	1	39	1	03	0				0	03	0	0	0	0	-.82754576	6	1		2.14	130
20-34 years	1	38	2						1	09	0	0	0	0	1.2628527	4	1		2.56	131
20-34 years	2	33	1	01	0				1	07	0	1	0	1	-.3064113	1	6		2.68	132
20-34 years	3	35	1	01	0				0	00	0	0	0	0	-1.2428815	6	1		2.81	133
20-34 years	7	31	1	01	0				0	00	0	0	0	0	-.93749297	4	1		2.62	134
20-34 years	3	37	1	01	2				1	05	1	0	0	0	.39454269	6			2.96	135
< 20	2	39	2	01	2				0	03	0	0	0	1	-.64623749	4			2.28	136
20-34 years	5	34	2	01	0				1	05	0	0	0	0	1.030987	1	4		2.54	137
< 20	2	37	1	05	2	8			1	09	0	0	0	0	1.9636242	6			2.62	138
< 20	1	41	2	02	8				1	07	0	1	0	0	-.12649958	2	4		2.19	139
20-34 years	2	41	2	01	0				0	00	0	0	0	0	-.53369522	6			2.19	140
20-34 years	3	34	2	01	2				0	00	0	0	0	0	-.48032933	1	7		2.75	141
< 20	1	39	1	01	2				1	09	0	0	0	0	1.2719485	6			2.68	142
< 20	1	38	1	01	0				1	08	0	1	0	0	.64552426	4			1.8	143
< 20	2	38	1	01	0				1	07	0	0	0	0	.24290393	0			2.47	144
20-34 years	6	33	2	01	0				0	00	0	0	0	0	-.71226335	4	1		2.72	145
20-34 years	3	31	2	01	0				0	00	0	0	0	1	-1.5151067	1			1.52	146
< 20	1	41	1	02	0				1	09	0	0	0	0	-.31048366	4			3.03	147
< 20	2	38	2	01	2				0	00	0	0	0	0	-.38092309	0			1.67	148
< 20	1	38	2	01	2				1	06	0	0	0	1	.023059096	3			1.86	149
< 20	1	41	1	01	2				1	07	1	0	0	0	-.22368035	6	1		1.91	150
20-34 years	1	34	1	01	0				1	05	0	0	0	0	-.29407549	0			2.1	151
20-34 years	2	36	2	01	0				0	00	0	0	0	0	-.90042591	6			2.04	152
< 20	1	42	2	01	0				1	08	1	0	0	0	-.57995385	6	1		2.56	153
< 20	1	36	1	02	0				0	00	0	0	0	0	-.16497646	1	6		2.64	154
20-34 years	1	40	1	01	2	8			1	08	0	0	0	1	-.5104692	3			2.75	155
< 20	3	41	1	01	0				1	07	0	0	0	1	.10501596	6			3.58	156
20-34 years	4	38	2	02	0				0	00	0	0	0	0	-.87000299	0			2.07	157
20-34 years	2	41	2	02	0				1	09	0	0	0	1	1.6278491	0			3.52	158
20-34 years	4	39	1	01	0				0	00	0	0	0	1	-.39716846	3			2.56	159
20-34 years	1	38	2	02	0				1	12	0	0	0	0	.038227458	4	1		2.38	160
20-34 years	3	36	2	01	0				0	00	0	0	0	0	-1.2428815	4			2.34	161
< 20	3	40	1	01	0				0	03	0	0	0	0	-.51355314	4			2.46	162
20-34 years	2	38	1	01	0				1	10	0	0	0	0	1.3689409	3	4		3.02	163
20-34 years	5	41	2	01	2				1	08	1	0	0	0	1.6282508	1	6	4	2.39	164
< 20	1	40	2	01	0				1	04	0	0	0	0	-.06352254	1	6		2.33	165
20-34 years	1	35	1	02	8				0	00	0	0	0	0	-.77226615	1	4	6	2.62	166
< 20	1	40	2	02	8				1	05	0	0	0	1	-.53369522	4	1		2.92	167
20-34 years	4	37	2	01	8				0	04	0	0	0	0	-.81096452	6			1.93	168
20-34 years	3	40	1	01	0				0	03	0	0	0	0	-.96590161	0			2.68	169
20-34 years	2	39	1	02	0				1	05	0	0	0	0	-1.2445678	6			2.73	170
< 20	1	35	1	01	0				1	09	0	0	0	0	.016521886	1			1.81	171
< 20	1	35	2	01	0				1	09	0	0	0	0	1.5460639	4	6		1.59	172
< 20	1	38	2	01	0				1	08	0	0	0	0	.3011376	4			2.4	173
< 20	1	37	1	02	0				1	13	0	0	0	0	1.9187746	6			2.29	174
20-34 years	3	41	2	01	0				1	09	0	0	0	0	.78497571	0			2.59	175
< 20	1	39	2	01	0				1	05	0	0	0	0	.47863108	4	6	1	2.23	176
20-34 years	1	37	2	08	6				1	14	0	0	0	0	2.5724688	8			3.14	177
< 20	1	38	1	06	2				1	09	0	1	0	0	.039035637	6	1		2.85	178
< 20	1	41	1	02	0				1	07	0	0	0	0	-.22368035	1	4	6	3.49	179
< 20	1	31	1	02	0				1	09	0	0	0	0	1.2688577	6	1		2.04	180
20-34 years	2	38	2	02	0				1	09	0	0	0	0	.3011376	6	4		2.68	181
20-34 years	4	37	2	01	0				0	00	0	0	0	1	-.61345017	6			2.08	182
< 20	2	37	2	02	0				0	00	0	0	0	0	-.76367301	1			2.9	183
< 20	2	37	2	01	0				0	00	0	0	0	0	-.8249507	6			1.88	184
20-34 years	6	32	2	01	0				0	00	0	0	0	0	.97478306	0			3.23	185
< 20	1	39	2	01	2				0	00	0	0	0	0	-1.1709648	4			2.38	186
20-34 years	3	42	2	08	6	2			1	10	0	0	0	0	2.4782701	8			2.46	187
< 20	1	34	1	01	0				1	05	0	0	0	0	1.5948055	1			2.68	188
< 20	1	37	1	01	0				1	10	0	0	0	0	1.2071767	1			2.84	189
>= 35	99	29	2	01	0				0	00	0	0	0	0	.20395686	1			2.21	190
20-34 years	1	41	1	01	0				1	09	0	0	0	0	.16688974	1	4		2.38	191
< 20	1	38	1	01	1				1	08	0	0	0	0	.20658964	4			2.21	192
20-34 years	2	35	1	01	0				1	09	0	0	0	0	1.5024055	0			2.49	193
< 20	1	38	2	02	8				1	08	0	0	0	0	1.9330838	0			2.3	194
< 20	1	43	1	02	0				1	08	0	0	0	0	.77833468	4	1		3.23	195
20-34 years	2	38	2	01	0				1	08	0	0	0	0	-.084352449	4	6		2.07	196
20-34 years	3	36	2	01	0				0	00	0	0	0	0	-.66059667	3			1.87	197
20-34 years	2	37	2	01	0				0	00	1	0	0	0	.2999391	6			2.19	198
20-34 years	4	36	2	01	0				0	00	0	0	0	0	-1.4463619	3			2.33	199
20-34 years	3	34	1	01	0				0	02	0	0	0	0	.83394396	6			2.18	200
< 20	1	38	2	01	0				1	09	0	0	0	0	1.7328939	6			2.29	201
20-34 years	4	37	2	02	0				0	00	1	1	0	0	-1.6557682	0			2.06	202
< 20	1	34	1	01	2				1	09	0	0	0	0	1.1306839	4	6		2.77	203
< 20	1	36	2	01	0				1	09	0	1	0	0	-1.2428815	4	1		2.65	204
>= 35	7	39	1	01	0				0	00	0	0	0	0	-.97982633	6			3.07	205
< 20	1	36	1	01	8				1	06	0	1	0	1	-.2167749	1	4	6	2.6	206
20-34 years	5	40	1	01	0				0	00	0	0	0	0	-.93749297	6	4		2.61	207
20-34 years	2	39	1	08	6				1	10	0	1	0	0	.18990737	8			3.56	208
< 20	1	39	2	01	8				1	09	0	0	0	0	-.19532479	6			2.36	209
< 20	1	41	2	01	0				0	00	0	0	0	0	.59241223	1			3.11	210
20-34 years	4	42	2	01	2				1	03	0	0	0	1	.3011376	6			2.88	211
20-34 years	2	38	1	08	6				1	10	0	0	0	0	.661511	8			4.36	212
20-34 years	6	42	2	01	0				1	00	1	0	0	0	-.81524432	4	6		1.4	213
20-34 years	2	38	2	01	0				0	00	0	0	0	0	-.38982573	1	4		2.82	214
20-34 years	4	36	1	02	0				0	02	1	0	0	0	.24583612	4	6		2.38	215
< 20	1	33	1	02	8				1	09	0	0	0	0	1.1141269	1			1.72	216
20-34 years	2	37	2	01	0				0	00	0	0	0	0	-.052977059	3			2.16	217
< 20	1	39	1	02	0				0	03	0	0	0	0	-.2138904	1	3		3.1	218
< 20	1	35	1	02	0				1	08	0	0	0	0	.47863108	4	1	6	2.67	219
20-34 years	2	39	2	01	2	8			0	00	0	0	0	0	1.4345932	0			2.39	220
< 20	1	40	1	01	0				1	06	0	1	0	0	-.5441286	0			2.66	221
20-34 years	2	38	1	01	0				1	14	0	0	0	1	2.2356939	1	3		2.81	222
< 20	2	37	2	01	1				0	00	0	0	0	0	-1.0042311	5	1		1.93	223
20-34 years	4	41	1	01	0				0	00	0	0	0	0	.3686839	3	6		2.61	224
< 20	1	34	1	08	2	8	6		0	00	0	0	0	0	-1.2428815	3			2.63	225
20-34 years	2	39	1	01	0				0	00	0	0	0	0	-.1384988	3			2.75	226
20-34 years	2	39	2	02	0				0	02	0	0	0	0	.3284989	0			2.62	227
< 20	1	41	2	01	8				1	09	0	0	0	0	1.2766234	4			2.42	228
20-34 years	3	38	2	01	0				0	00	0	1	0	0	-.81096452	1	6		2.13	229
< 20	1	40	1	02	2				0	02	0	0	0	0	.075605668	6			1.67	230
20-34 years	3	39	2	01	0				1	10	1	0	0	0	.48108912	6			2.21	231
>= 35	5	38	2	01	0				0	00	0	0	0	0	-.056600075	4	1		2.26	232
< 20	4	37	2	01	0				0	00	0	1	0	0	-.98953271	1			2.63	233
< 20	1	41	1	02	3				1	09	0	0	0	0	.40976381	1	6		3.26	234
20-34 years	4	41	1	01	0				0	00	0	0	0	0	-.019401256	6			2.37	235
20-34 years	1	38	2	02	0				1	10	0	0	0	1	.31290171	0			3.3	236
20-34 years	3	38	1	01	0				0	00	0	1	0	0	-.22368035	4	1		3.22	237
20-34 years	3	41	1	01	8				0	01	0	0	0	0	-.77130181	3	6		2.44	238
20-34 years	3	39	2	01	0				0	00	0	0	0	0	-1.4318941	6			2.42	239
< 20	2	37	2	01	0				1	05	1	0	0	0	-.5104692	6			1.73	240
< 20	1	39	1	02	0				1	08	0	0	0	0	1.3051025	3			2.49	241
20-34 years	3	41	2	01	0				0	05	0	0	0	0	.23818195	4			2.16	242
20-34 years	2	39	1	01	0				1	07	1	0	0	0	.03974789	1	6		2.58	243
< 20	2	41	2	01	2	8	8		1	06	1	0	0	0	1.2698661	4	6		3	244
20-34 years	1	40	1	01	0				1	08	0	0	0	0	.19688952	4	1		2.62	245
< 20	1	42	2	02	0				0	04	0	0	0	0	.27683696	4			3.01	246
20-34 years	5	40	1	01	0				0	00	0	1	0	0	-1.5870234	4			2.12	247
20-34 years	1	37	1	01	0				1	10	0	0	0	0	1.2399409	6			2.25	248
< 20	1	40	1	01	1				1	05	0	0	0	0	-1.4463619	6			3.18	249
< 20	1	42	1	01	0				0	00	0	0	0	0	-.90042591	3	1		2.39	250
20-34 years	4	40	1	02	0				0	00	0	0	0	1	-.36896816	4			2.37	251
>= 35	9	43	2	01	0				0	00	0	0	0	0	-.65269399	3			2.16	252
20-34 years	3	41	2	01	0				0	00	0	0	0	1	.6061992	1			2.75	253
< 20	1	37	2	01	0				0	00	0	0	0	0	.7405389	3			2.09	254
20-34 years	3	37	1	01	0				1	08	1	0	0	0	.43395954	4			2.58	255
20-34 years	4	36	2	01	0				0	00	0	0	0	0	.21831603	6	3		2.62	256
< 20	1	38	1	02	0				1	07	0	0	0	0	1.1110277	1			2.32	257
20-34 years	3	34	1	01	8				0	00	0	0	0	0	-1.0925137	6			2.73	258
20-34 years	2	37	1	01	0				1	06	0	0	0	1	.83091569	2			2.15	259
20-34 years	3	41	2	01	0				0	00	1	0	0	0	-.38332736	1	4	6	1.66	260
< 20	1	37	1	02	8				0	05	0	0	0	0	1.7821921	4			3.4	261
20-34 years	3	37	1	02	0				0	00	0	0	0	0	-.49586964	6			2.84	262
< 20	1	39	1	01	0				1	08	0	0	0	0	.37044439	4	6		2.59	263
20-34 years	3	38	2	01	0				0	00	0	0	0	0	-1.309754	4			2.14	264
20-34 years	5	42	1	01	0				0	00	1	0	0	0	-.95185214	2			2.95	265
< 20	1	34	1	03	0				1	06	0	0	0	0	.48316643	1	4		6.66	266
20-34 years	2	40	2	01	0				0	00	0	0	0	0	.93306124	3			3.39	267
20-34 years	1	38	1	02	0				1	09	0	0	0	0	1.1321335	4	1	6	2.66	268
20-34 years	4	36	2	01	0				0	00	0	1	0	0	-1.3380177	4	6		2.49	269
< 20	1	33	2	01	0				1	08	0	0	0	1	-.0070518493	7	1	6	1.91	270
< 20	1	39	2	01	0				0	00	0	0	0	0	.40758833	4	6		2.39	271
< 20	1	39	1	02	0				0	00	0	1	0	0	-.62575161	6	1		2.08	272
20-34 years	5	36	2	01	0				1	06	0	0	0	0	2.2809505	1			1.89	273
>= 35	4	37	1	01	0				0	00	0	0	0	0	-.96561217	1	6		1.8	274
20-34 years	2	39	1	04	2	8			0	05	0	0	0	1	-.36596489	3			2.68	275
20-34 years	2	41	2	02	8				0	00	0	0	0	0	-.66025203	1			2.45	276
< 20	1	34	1	01	0				1	05	0	0	0	0	.66202438	6	4		2.43	277
20-34 years	2	38	2	02	0				0	00	0	0	0	0	-.082129553	1	4		3.41	278
20-34 years	6	33	1	01	0				0	00	0	0	0	0	-.66059667	4			2.81	279
< 20	1	39	1	01	1				0	03	0	0	0	0	.11191574	1	6		3.35	280
< 20	1	39	2	02	0				1	10	0	1	0	0	.21831603	1	6	4	2.5	281
20-34 years	2	29	1	01	8				0	00	0	1	0	0	.12559108	1	4		1.93	282
< 20	1	38	1	01	2	3			0	00	0	0	0	0	-.057443678	3			2.2	283
< 20	1	38	1	01	0				1	07	0	0	0	1	.20085679	1			2.12	284
20-34 years	2	36	1	01	0				0	00	0	0	0	0	-1.2186935	1	4		2.39	285
20-34 years	2	33	2	01	0				1	04	0	0	0	0	.5782699	1	6		1.68	286
20-34 years	4	40	1	01	0				0	00	1	0	0	0	-.037374299	6			2.56	287
20-34 years	2	38	2	02	0				0	02	0	0	0	0	-1.1709648	4			2.49	288
20-34 years	3	36	1	01	0				0	00	0	0	0	0	-.81524432	6			2.21	289
< 20	1	41	1	01	8				1	09	0	0	0	0	-.12060147	1			2.42	290
< 20	3	40	2	01	0				0	00	0	0	0	0	-1.2719285	1			2.02	291
20-34 years	2	32	1	01	0				1	09	0	0	0	0	.91106963	4	6		2.67	292
20-34 years	2	33	1	01	0				0	00	0	1	0	0	.69751376	4			2.93	293
20-34 years	2	43	1	01	2				0	02	0	0	0	0	.30676001	6			2.96	294
20-34 years	2	41	2	01	8				0	01	1	0	0	0	-1.0043656	1	6	4	2.87	295
< 20	2	41	2	02	8				0	00	0	0	0	0	-.033161286	1			3.79	296
20-34 years	1	38	2	02	0				1	08	0	0	0	0	-.38592243	4	1		2.81	297
20-34 years	3	36	2	01	0				0	00	1	0	0	0	.0021627052	0			1.91	298
< 20	1	35	2	02	0				1	08	0	0	0	0	-.81096452	6	4	1	2.77	299
< 20	1	40	1	02	2	8			1	08	0	0	0	0	1.3139585	3			2.25	300
20-34 years	5	35	1	01	0				1	04	0	0	0	0	-.65290493	1			1.74	301
20-34 years	4	40	2	01	0				0	01	0	1	0	0	-.85292482	4	6		2.2	302
20-34 years	1	38	2	01	0				1	06	0	0	0	0	1.2898482	0			2.32	303
20-34 years	1	38	1	01	2	8			1	13	0	0	0	0	2.5742443	1	6	4	2.77	304
< 20	1	35	1	01	0				1	05	0	0	0	0	.43086883	0			2.1	305
< 20	1	35	1	02	0				1	09	0	0	0	0	.32080948	6	4	1	2.21	306
20-34 years	2	35	1	01	8				1	11	0	0	0	0	1.7461437	4	6		2.49	307
20-34 years	1	38	2	02	0				1	09	0	0	0	0	.21230859	6			2.82	308
>= 35	6	36	1	01	0				0	00	0	0	0	0	.88876784	1			2.78	309
20-34 years	7	30	1	01	0				0	03	1	0	0	1	.7147966	0			1.38	310
< 20	1		1						0	00	0	0	0	0	-.87455159	4			2.05	311
20-34 years	4	32	2	01	0				0	00	0	0	0	0	-.38332736	1			2.55	312
20-34 years	3	37	1	01	0				0	00	0	0	0	0	-.21860032	1	6		2.74	313
< 20	2	38	2	01	0				0	00	0	0	0	0	-.98953271	6			2.39	314
< 20	1	40	2	01	8				1	09	0	0	0	0	1.8931675	4	1	5	2.47	315
< 20	1	36	2	02	3				0	00	0	0	0	0	-.51493585	0			2.57	316
20-34 years	5	35	2	01	0				0	00	0	0	0	1	.36945623	6			2.76	317
< 20	2	37	1	02	0				0	02	0	1	0	0	-1.4463619	3			2.54	318
< 20	1	36	2	02	2				1	07	0	0	0	0	.24417482	6	4		2.05	319
20-34 years	3	41	2	02	0				1	08	0	0	0	0	-.17550839	6			2.8	320
20-34 years	3	35	1	01	1	2	8		1	08	1	0	0	0	.97623652	1	3		2.23	321
< 20	1	39	1	02	0				0	00	0	0	0	0	-.33682212	4	6		2.65	322
20-34 years	2	37	1	01	0				1	07	0	0	0	0	-.67458284	4	1		1.91	323
20-34 years	5	37	1	01	0				0	00	0	0	0	1	-1.2428815	6			2.07	324
< 20	1	37	2	01	0				0	00	0	0	0	0	-.15488416	6			2.45	325
20-34 years	2	41	2	02	0				1	06	0	0	0	0	-.30812496	1			2.8	326
20-34 years	5	39	2	01	2				0	00	0	0	0	1	-.41708133	3	6		2.71	327
< 20	1	39	2	05	2	8			1	08	0	0	0	0	1.9120573	4			2.04	328
< 20	1	40	1	02	2	8			1	06	0	0	0	0	.1384811	6	1		2.51	329
< 20	3	36	1	01	0				0	03	0	0	0	0	-.80714685	4	6		2.5	330
20-34 years	3	37	2	01	8				1	05	0	0	0	0	-.066582099	6			2.25	331
20-34 years	2	37	1	01	0				0	00	0	1	0	0	-1.0608718	0			2.52	332
20-34 years	5	41	1	01	0				0	00	0	0	0	0	-1.015213	6			2.79	333
20-34 years	2	41	2	01	0				0	00	0	0	0	1	-.33190107	0			2.71	334
< 20	1	37	1	01	0				1	03	0	0	0	0	-.64226645	1	4	6	1.78	335
< 20	1	39	1	01	0				0	05	0	0	0	0	-.96917069	4			2.27	336
20-34 years	2	41	2	01	8				1	09	0	0	0	1	.66659158	6			2.87	337
20-34 years	2	38	1	01	0				0	03	0	0	0	0	.12559108	1	6		2.85	338
< 20	1	35	2	02	0				0	05	0	0	0	0	.53278673	4			2.62	339
20-34 years	4	37	2	01	0				0	00	0	0	0	0	-.51493585	0			2.85	340
20-34 years	1	38	2	01	2				0	00	0	0	0	0	-.068435133	1	4	6	2.21	341
20-34 years	2	41	1	01	8				1	07	0	0	0	0	-.21694995	6			2.43	342
20-34 years	3	37	1	01	0				0	00	0	0	0	0	-.67091519	1			2.37	343
< 20	1	40	2	01	0				1	09	0	0	0	0	-.28915611	4	6		2.33	344
20-34 years	3	37	1	01	0				0	00	0	0	0	0	-.59728223	7			2.93	345
< 20	2	40	1	01	2				1	09	0	0	0	0	1.6779454	6	4		3	346
20-34 years	2	39	2	01	0				0	03	1	0	0	0	-.12649958	6	4		2.63	347
20-34 years	2	39	2	02	0				0	00	0	0	0	1	-.26148632	1			2.39	348
< 20	1	36	1	01	0				0	00	0	0	0	0	-.68315935	1	6		2.13	349
20-34 years	4	38	1	01	0				1	10	0	0	0	0	1.9118803	1	6		2.61	350
20-34 years	6	41	2	01	0				0	00	0	1	0	1	-.54057008	4	6		2.22	351
20-34 years	1	37	2	09	2				1	14	0	0	0	0	2.7281759	6			2.36	352
< 20	1	37	2	08	6				0	00	0	0	0	0	-.38592243	8			2.51	353
< 20	1	41	1						0	00	0	0	0	0	-.10865311	1	4		2.45	354
20-34 years	3	35	1	01	1				0	00	0	0	0	0	.05358899	4			2.67	355
20-34 years	4	41	1	01	0				0	00	0	0	0	0	.31462452	6			2.67	356
< 20	1	35	2	01	1				1	10	0	0	0	0	.47573683	1	4		2.05	357
< 20	1	38	2	02	2				1	06	0	0	0	0	.1605597	1	4		2.68	358
20-34 years	2	36	1	01	0				0	00	0	0	0	0	.43560594	0			2.24	359
20-34 years	2	38	2	02	3				0	00	0	0	0	0	-.084352449	3			2.26	360
< 20	1	33	2	02	8	2			0	00	0	0	0	0	-.54560226	6	1		6.66	361
20-34 years	1	39	2						1	09	0	0	0	0	1.6126009	4	5		2.92	362
20-34 years	4	38	1	01	8				0	03	0	0	0	1	-.47488853	6	1		2.41	363
< 20	1	41	1	01	0				1	06	0	0	0	0	-.56189549	4			2.03	364
>= 35	4	30	2	01	0				0	00	0	0	0	0	.33130676	1	6		2.05	365
20-34 years	2	38	2	01	0				1	09	0	0	0	0	1.4969556	4			2.8	366
< 20	1	40	2	02	0				0	00	0	1	0	0	-1.1022201	3			2.1	367
< 20	1	32	2	01	0				1	06	0	0	0	0	1.1185638	4	6	1	1.54	368
20-34 years	2	39	2	01	0				0	02	0	0	0	0	-.043583512	6			3.13	369
< 20	1	44	1	01	2				1	03	0	0	0	0	-1.1022201	4	3		2.14	370
20-34 years	2	38	1	02	8				1	10	0	0	0	0	1.2719485	4			2.74	371
20-34 years	3	38	2	01	0				0	01	1	1	0	1	.96224225	6			2.4	372
20-34 years	4	38	2	01	0				0	00	0	0	0	0	-.33190107	6			1.97	373
20-34 years	2	38	2	01	0				1	04	0	0	0	0	-.27510664	3			2.33	374
20-34 years	2	32	1	04	8				0	00	0	0	0	0	-.41368958	6			1.8	375
>= 35	6	39	1	01	1				0	00	0	0	0	0	-.98976326	6	1		2.85	376
20-34 years	3	37	1	02	0				0	00	0	0	0	1	-.48683816	4	1		2.68	377
20-34 years	5	38	1	10	0				0	00	0	0	0	0	2.0263045	4	1		2.64	378
< 20	3	38	1	01	0				0	03	0	0	0	0	-1.3483729	1			2.5	379
20-34 years	4	38	2	01	2				0	00	0	0	0	0	.063005902	0			2.03	380
20-34 years	2	40	1						1	09	0	0	0	0	.68769187	0			3.04	381
20-34 years	1	34	2	01	8				0	07	0	0	0	1	-1.2445678	4	6		1.75	382
< 20	2	37	2	01	0				0	00	0	1	0	0	.033138257	0			2.41	383
20-34 years	2	40	2	99	9	9	9	9	1	14	0	0	0	0	1.7425405	1	4		2.93	384
20-34 years	5	38	2	01	0				0	00	0	0	0	1	-.65722036	6			2.19	385
< 20	1	37	2	01	8				1	07	0	0	0	0	.48469979	1	6	4	2.05	386
20-34 years	3	37	1	01	0				1	05	1	0	0	0	-.8167215	6			6.66	387
< 20	1	39	2	02	2	8			0	00	0	0	0	1	-1.2428815	6	4		1.93	388
< 20	1	40	1	01	2	8			1	08	0	0	0	0	.64335811	4			2.7	389
< 20	1	41	1	02	0				1	09	0	0	0	0	2.3809187	1	6		3.56	390
20-34 years	4	40	2	01	2				0	00	0	0	0	1	.0021627052	6			3.16	391
20-34 years	3		2						1	03	0	0	0	0	-.71673	6			2.38	392
20-34 years	2	32	1	01	0				1	05	0	0	0	0	.18990737	6			2.38	393
20-34 years	1	36	2	07	2				0	00	0	0	0	0	.34027523	0			2.45	394
< 20	1	40	2	01	2	8			1	08	0	0	0	0	-.33190107	3			2.62	395
< 20	1	35	1						0	00	0	1	0	0	-.33190107	1			1.91	396
< 20	1	37	1	02	8	3			1	08	0	0	0	0	.83436233	1			3.34	397
< 20	1	42	1	02	0				0	03	0	0	0	0	-.12569667	0			2.48	398
< 20	1	38	1	01	0				1	05	0	0	0	0	.20136176	4			2.27	399
20-34 years	3	41	2	01	0				1	00	0	0	0	0	-1.5870234	1	4		2.51	400
20-34 years	4	36	2	01	0				0	00	0	0	0	0	-1.1690925	0			2.12	401
20-34 years	3	38	2	11	2				1	09	0	0	0	1	-.15746766	0			2.77	402
20-34 years	2	40	2	01	0				1	08	0	0	0	0	1.3465878	3	4		2.69	403
< 20	1	41	2	02	2	8			1	09	0	0	0	0	.30396736	4	6		1.81	404
< 20	1	38	2	01	3				0	00	0	0	0	0	-.79649669	4			2.13	405
20-34 years	2	39	1	02	0				1	08	0	0	0	0	.17454584	4	8		2.41	406
< 20	1	37	2	02	9	9	9	9	0	00	1	0	0	0	-.42209819	4	1		2.68	407
20-34 years	7	38	1	02	0				0	00	1	0	0	1	-.67458284	4	8	6	2.95	408
20-34 years	5	38	1	01	0				0	00	0	0	0	0	-1.2428815	6	1		3.04	409
20-34 years	5	36	2	01	0				0	00	0	1	0	0	-.85386324	7			2.07	410
< 20	1	37	1	01	0				1	07	0	0	0	0	.50156289	6	1		2.22	411
< 20	1	38	2	01	0				1	07	0	0	0	0	.97478306	4	1		2.23	412
20-34 years	2	39	1	02	8				1	09	0	0	0	0	.87186158	1	6		3.76	413
< 20	1	39	2	01	2				1	08	0	0	0	0	.63592029	0			2.47	414
20-34 years	1	36	2	02	0				0	00	0	0	0	0	.82427102	6	1		3.28	415
< 20	1	39	1	02	0				1	02	0	0	0	0	-.10093369	1			2.74	416
< 20	1	43	2	02	8				0	00	0	0	0	0	-.92778665	6	1		3.49	417
20-34 years	5	38	2	01	0				0	00	1	0	0	0	.3686839	4	6	1	2.76	418
20-34 years	3	37	1	01	0				1	12	0	0	0	0	1.6239432	6			3	419
20-34 years	3	42	1	02	8				0	00	0	0	0	0	-.45207214	6	3		1.99	420
< 20	2	39	1	02	8				1	05	0	0	0	0	.92145872	6			2.74	421
20-34 years	2	42	2	04	2				1	10	0	0	0	0	1.0446913	0			2.43	422
< 20	1	40	2	01	2				0	05	0	0	0	0	1.3882424	1			2.35	423
20-34 years	3	37	2	01	0				0	00	0	0	0	0	-.21860032	1	6		2.77	424
< 20	1	42	1	02	8				1	09	0	0	0	1	1.1009754	4	6		3.92	425
20-34 years	4	43	2	01	0				1	04	0	0	0	0	.75615263	6	4		2.21	426
< 20	1	37	2	01	2				1	08	0	0	0	0	.25951844	0			2.65	427
20-34 years	3	40	2	01	0				0	04	0	0	0	0	.98676986	1	7		2.75	428
20-34 years	3	39	2	01	0				0	00	0	1	0	0	-.66059667	4			2.34	429
< 20	1	38	1	01	2				1	11	0	0	0	0	2.3428707	6	3	4	2.44	430
20-34 years	3	37	1	01	0				0	00	1	0	0	0	-1.198939	6			2.37	431
20-34 years	1	32	1	08	2				1	14	0	1	0	0	.30396736	8			1.66	432
20-34 years	6	39	2	02	0				0	00	0	0	0	1	.55417305	4			3.19	433
< 20	1	38	2	02	2				1	05	0	0	0	0	.54465181	3	5	6	2.24	434
< 20	1	38	1	02	0				0	00	0	0	0	0	-.82754576	4	3		2.77	435
20-34 years	3	37	2	02	0				0	00	0	0	0	0	-1.1301942	6			2.76	436
< 20	1	36	1	02	2				1	09	0	0	0	0	.97478306	1	6	8	3.14	437
20-34 years	1	38	1	02	8	2			1	13	0	0	0	0	-.74639034	1	6		3.08	438
>= 35	10	38	1	01	0				0	00	0	0	0	0	-.38332736	3			2.4	439
< 20	1	32	1	01	8				1	08	0	0	0	0	.63056195	4			1.41	440
< 20	1	39	2	01	0				0	00	0	0	0	0	-.36124876	6	4		6.66	441
20-34 years	5	28	2	01	0				0	00	0	0	0	0	1.47401	1			3.13	442
20-34 years	2	39	1	01	0				0	00	0	0	0	1	-1.0582775	1	6	4	2.47	443
20-34 years	5	35	2	02	0				0	00	0	0	0	0	-.95373946	0			2.5	444
< 20	1	39	2	02	2				1	13	0	0	0	0	1.2979314	1	2		3.22	445
20-34 years	3	39	1	01	0				0	00	0	0	0	1	-1.034357	6	1		2.63	446
< 20	1	41	2	02	0				1	07	0	0	0	0	-.47538379	4	1		1.76	447
20-34 years	4	38	2	01	0				0	00	1	0	0	0	-.75737709	1	4		2.81	448
< 20	1	39	1	02	0				1	05	0	0	0	0	-.77210337	0			4.18	449
< 20	1	36	1	02	2	8			1	06	0	0	0	0	.50891238	4	6		1.74	450
20-34 years	4	39	2	01	0				1	05	0	1	0	0	.45181519	6	4		2.84	451
20-34 years	2	42	2	01	0				0	05	0	0	0	0	-.13243289	6			3.17	452
20-34 years	1	37	2	02	2				1	09	0	0	0	0	.50515658	0			2.25	453
20-34 years	2	37	2	02	0				0	00	0	0	0	1	-.95185214	4			2.21	454
< 20	1	35	1	02	8				1	08	1	0	0	1	-.92613626	6	4		2.2	455
20-34 years	3	41	2	02	1				1	09	0	0	0	0	.3686839	4	1		2.55	456
< 20	1	36	1	01	2				1	09	0	0	0	0	.21484293	3			2.46	457
< 20	1	36	1	02	0				1	04	0	0	0	0	-.10511323	6			1.76	458
20-34 years	3	41	1	01	0				0	00	1	0	0	0	.10152125	4	3		2.66	459
< 20	1	31	2	01	0				0	03	0	0	0	0	-.76641315	6	1		1.74	460
< 20	3	38	1	02	1				1	05	1	1	0	0	.20395686	1			2.52	461
20-34 years	3	36	2	01	0				1	08	0	1	0	0	-1.0042311	6	1		2.16	462
20-34 years	2	41	2	02	0				0	00	0	0	0	0	-.89369547	6	1		2.41	463
< 20	1	40	2	01	0				1	07	0	0	0	0	.35424149	3	6		2.23	464
20-34 years	2	38	2	02	2				0	00	0	0	0	1	.20395686	0			2.5	465
20-34 years	4	37	1	01	0				0	00	0	1	0	0	-.89071953	6			2.58	466
20-34 years	4	33	1	01	0				0	02	0	0	0	0	-.14820515	1			2.63	467
< 20	1	39	1	01	0				1	07	0	0	0	0	1.5735817	0			2.43	468
< 20	1	39	1	01	1				1	06	0	0	0	0	.61870778	3	6		3.07	469
20-34 years	2	41	1	08	6				1	14	1	0	0	0	1.7384697	8			3.05	470
< 20	2	37	1	02	0				1	07	0	0	0	1	-.48815024	6	1		2.5	471
20-34 years	2	37	1	01	0				0	00	0	0	0	0	-1.2428815	1	8		2	472
20-34 years	3	37	1	01	0				0	00	0	0	0	0	-.83916485	4			2.58	473
20-34 years	3	41	2	01	0				1	09	0	0	0	0	1.1068414	6			2.54	474
20-34 years	2	36	2	01	8				0	00	0	0	0	0	-.54159683	1			2.32	475
< 20	1	38	2	01	8				1	09	0	0	0	0	1.2719485	0			2.84	476
< 20	1	36	1	01	8				1	08	0	0	0	0	1.8275665	3	4		1.9	477
20-34 years	7	38	1	01	0				0	00	0	0	0	0	-.89071953	1			2.28	478
< 20	1	39	2	01	0				1	09	0	0	0	0	-1.0877522	1	4		2.2	479
20-34 years	3	38	2	01	0				0	00	0	0	0	0	-.33994612	6			1.88	480
20-34 years	2	40	1	01	0				1	09	0	1	0	0	-.94818449	1			2.56	481
< 20	1	32	1	01	2	8	8		0	00	0	0	0	0	.93593365	1	6		2.23	482
< 20	1	40	2	04	2	5			1	08	0	0	0	0	-.028347092	1			2.6	483
20-34 years	4	36	1	01	0				0	00	0	0	1	0	-.87636036	4			2.48	484
< 20	1	38	1	01	0				1	06	1	0	0	0	.05358899	6	4		2.16	485
20-34 years	5	39	2	01	0				0	00	0	0	0	0	-1.5870234	1			2.35	486
20-34 years	2	40	2	01	0				0	00	0	1	0	0	-1.6557682	3			2.37	487
20-34 years	2	39	2	01	0				0	00	0	0	0	0	-1.474336	1			2.13	488
20-34 years	3	39	2	01	0				1	05	0	0	0	0	-.45880255	0			2.12	489
20-34 years	3	38	1	01	0				1	08	0	0	0	0	-.48943326	1	6		2.58	490
20-34 years	4	40	2	01	0				0	00	0	0	0	0	-.096488737	6	1		1.95	491
20-34 years	1	38	1	01	0				1	07	0	0	0	1	2.0120256	3	4		2.43	492
20-34 years	3	41	2	01	0				1	00	0	1	0	0	.19673906	4			2.81	493
20-34 years	4	40	2	06	8				1	05	0	0	0	0	-.42547449	0			1.97	494
< 20	1	42	2	01	8				1	09	0	0	0	0	.063243911	6			2.98	495
< 20	2	40	2	01	0				1	07	0	0	0	0	.19315155	4	1		2.69	496
20-34 years	1	37	1	01	0				0	00	0	1	0	0	-.83256286	0			2.68	497
20-34 years	3	37	2	01	0				0	00	0	0	0	0	-.85292482	2	4		2.22	498
20-34 years	2	32	2	01	0				0	00	0	0	0	0	.05358899	6			2.64	499
< 20	1	41	2	01	0				1	09	0	0	0	0	-.71226335	4			2.46	500
20-34 years	4	35	1	01	8				0	00	0	0	0	0	-.30953878	1	6		2.51	501
20-34 years	5	38	1	01	0				0	00	1	0	0	0	.86306071	0			2.3	502
20-34 years	2	39	1	01	2				1	09	0	0	0	0	2.8588884	4			3.2	503
20-34 years	3	40	1	02	8				1	05	0	0	0	0	.98676986	0			3.52	504
< 20	1	31	1	01	0				0	00	0	0	0	0	-.3999086	0			2.51	505
< 20	1	40	2	02	3				1	08	0	0	0	0	-.67275745	0			2.35	506
20-34 years	2	37	2	01	0				1	05	0	0	0	0	-.71673	4			3.29	507
< 20	1	39	2	01	2	8			1	05	0	0	0	0	-.063296415	6			2.38	508
< 20	1	39	1	02	0				0	00	0	0	0	0	.57764542	4			2	509
< 20	1	38	2	01	0				0	00	0	0	0	0	-.3989912	4	6		1.89	510
20-34 years	5	38	2	01	0				1	00	1	0	0	0	-.57490295	1	6		2.81	511
< 20	1	39	2	02	2				1	08	0	0	0	0	.529158	1			2.79	512
20-34 years	3	39	1	01	0				0	00	0	0	0	0	.23100278	3	6		2.55	513
< 20	1	41	2	01	0				1	12	0	0	0	1	1.9686729	6			1.99	514
20-34 years	3	43	1	11	0				0	00	0	0	0	0	-1.015213	6			2.36	515
20-34 years	4	37	1	01	0				0	00	0	0	0	0	.48630887	6			2.84	516
< 20	1	41	1	06	2				0	00	0	0	0	1	.34207302	5			2.63	517
< 20	1	37	1	01	0				1	05	0	0	0	0	-.36948425	1			2.57	518
20-34 years	1	36	1	01	8				1	09	0	1	0	0	-.10423261	6	1		2.44	519
20-34 years	2	41	1	02	0				1	09	0	0	0	0	.96687084	4	6	3	4.15	520
< 20	1	37	1	01	0				1	09	0	0	0	0	1.6801472	6			2.13	521
20-34 years	4	31	1	01	0				0	03	0	1	0	0	-.38332736	4	1		2.83	522
20-34 years	2	37	1	02	8				1	05	0	0	0	0	1.3247663	4	1		2.83	523
< 20	1	39	2	01	8				0	05	0	0	0	0	-.1841283	4	3		1.9	524
20-34 years	1	36	1	01	0				0	00	0	0	0	0	.097294323	4			2.62	525
< 20	1	40	2	02	2				1	05	0	0	0	0	-1.0126514	1			1.63	526
20-34 years	4	37	2	01	0				1	08	0	0	0	0	1.1204932	0			2.18	527
< 20	1	40	2	02	0				1	09	0	0	0	0	1.3747716	4			2.69	528
20-34 years	1	37	1	01	8				1	13	0	0	0	0	2.6311853	4	1		2.68	529
20-34 years	2	38	2	01	0				0	03	0	0	0	0	.15076976	4	6	1	3.23	530
< 20	1	38	2	01	0				0	00	0	0	0	0	.66446584	6			2.01	531
20-34 years	3	38	1	01	0				0	00	0	0	0	1	.13521205	6			2.61	532
< 20	1	40	1	02	0				1	09	0	0	0	0	1.3016874	6			2.39	533
< 20	1	41	1	01	2				1	09	0	0	0	0	.66272634	4	6	1	2.65	534
< 20	1	39	2	01	8				1	09	0	1	0	0	-.58368063	1	6		2.09	535
20-34 years	4	40	2	01	8				1	05	0	0	0	0	1.1667466	1	4	6	2.23	536
20-34 years	4	39	1	01	2				0	00	0	0	0	0	.36542392	3	6		2.9	537
< 20	1	37	2	02	0				1	07	0	0	0	0	.96344072	6	4		1.96	538
20-34 years	3	36	2	02	0				1	04	0	0	0	1	.85311705	4			2.57	539
20-34 years	2	41	2	01	0				0	00	0	0	0	0	-.53614962	0			2.82	540
20-34 years	1	40	1	08	2	6			1	12	0	0	0	0	2.1818995	8			2.44	541
< 20	1	34	2	02	2	8			1	07	0	0	0	0	2.0967908	6	4	3	1.88	542
20-34 years	3	35	1	01	0				0	05	0	0	0	0	-.53306848	0			2.89	543
20-34 years	8	40	1	01	0				0	00	0	0	0	0	-.66649222	1	6		2.27	544
< 20	1	40	1	02	0				1	04	0	0	0	0	-1.0582775	4	8	1	3.06	545
20-34 years	2	39	2	01	0				0	02	0	0	0	0	-1.1709648	4			2.7	546
< 20	1	34	2	02	0				0	08	0	0	0	0	-.82978499	4	6		3.15	547
20-34 years	1	40	2	02	2				1	13	0	0	0	0	.7405389	4	1		2.74	548
20-34 years	3	33	2	01	0				1	04	0	0	0	1	.29031813	0			2.3	549
20-34 years	4	41	1	01	0				1	05	0	0	0	0	.16989355	1	4		6.66	550
20-34 years	3	37	2	01	0				1	05	0	1	0	0	-.1240821	1	4		2.56	551
< 20	1	42	1	02	0				1	09	0	0	0	0	1.7462537	6			2.28	552
20-34 years	3	36	1	01	0				1	08	0	1	0	0	.42966282	3			3.22	553
20-34 years	4	37	1	01	0				0	00	1	0	0	0	-1.2428815	6			2.34	554
20-34 years	2	38	2	08	2	3			1	10	0	0	0	0	1.5460639	8			2.79	555
20-34 years	4	37	2	01	0				0	00	0	0	0	0	-1.4463619	6			2.14	556
< 20	1	41	1	02	2				1	09	0	0	0	0	1.1811556	4			3.44	557
20-34 years	8	32	1	01	0				0	00	0	0	0	0	-1.3879515	1	4		2.76	558
< 20	1	40	1	02	0				0	00	0	0	0	0	-.4729965	4			2.73	559
20-34 years	3	37	1	01	8				0	00	0	0	0	0	-.15309724	6			3.03	560
20-34 years	1	37	1	02	0				0	00	0	1	0	0	.7405389	6			2.07	561
< 20	1	37	1	02	0				0	00	0	0	0	0	1.0296831	6			2.41	562
>= 35	6	37	2	01	8				0	00	0	0	0	0	-.81524432	0			2.25	563
< 20	1	42	1	06	2	8			1	08	0	0	0	0	-.26593009	6	4	3	6.66	564
20-34 years	3	31	1	02	0				1	08	0	0	0	0	1.1265343	3			1.27	565
20-34 years	4	32	2	01	0				1	06	0	0	0	0	.0021627052	4	1		2.42	566
20-34 years	4	41	2	08	2	6			1	13	1	0	0	1	1.0091674	0			3.69	567
< 20	1	44	2	02	0				1	08	0	1	0	0	.14435047	4			2.3	568
20-34 years	2	37	1	01	0				1	14	0	0	0	0	1.6643482	4			2.81	569
< 20	1	31	2	01	2				1	09	0	0	0	0	.34027523	3	6		2.17	570
< 20	1	39	2	01	0				0	04	0	0	0	0	.57581186	3	6		2.03	571
< 20	1	40	2	02	0				1	09	0	0	0	0	-.098570265	1	6		2.57	572
20-34 years	1	38	1	02	8				1	13	0	0	0	0	2.2514229	1	4	6	2.53	573
20-34 years	2	35	1	01	0				1	06	0	1	0	0	1.1625891	0			2.24	574
20-34 years	2	36	1	01	0				0	00	0	0	0	0	-.17550839	5			2.72	575
< 20	1	37	2	02	0				0	00	0	0	0	0	-.35047737	0			2.61	576
< 20	3	34	2	01	0				0	00	0	0	0	0	.85261023	6			2.31	577
20-34 years	3	31	2	01	0				0	00	0	0	0	1	-1.3394315	6	7		2.3	578
< 20	1	38	1	02	2	8			1	07	0	0	0	0	.87760234	1	6		1.88	579
20-34 years	2	40	2	01	0				0	00	0	0	0	0	-.17739791	1			2.9	580
< 20	1	40	2						1	09	0	0	0	0	1.2235153	1	6		2.53	581
< 20	1	39	2	02	0				1	09	0	0	0	0	.74299693	6			4.14	582
< 20	1	36	1	05	8				1	06	0	0	0	0	.424566	6			2.68	583
20-34 years	2	39	2	01	2	8			0	00	0	0	0	0	-.52754736	6			2.49	584
20-34 years	3	40	1	01	1				0	00	0	0	0	0	.27813983	3			2.48	585
< 20	1	40	2	02	8				1	09	0	0	0	0	1.9686729	0			4.06	586
>= 35	5	35	1	11	2	8			0	00	0	0	0	0	.7405389	6	4		2.4	587
< 20	1	37	2	02	0				1	09	0	0	0	1	.99249178	4	1		1.75	588
>= 35	5	37	2	01	0				0	00	0	0	0	1	.03229415	4			2.71	589
20-34 years	2	35	1	01	0				0	00	0	0	0	1	-.36896816	6	1		2.52	590
20-34 years	1	41	1	01	0				1	08	0	0	0	0	1.7137275	6	1		2.64	591
< 20	1	38	1	01	0				0	00	0	0	0	0	-.87970936	6	1		1.74	592
20-34 years	4	39	2	01	0				0	00	0	0	0	0	-.74332762	0			2.52	593
< 20	1	38	2	01	3				1	08	0	0	0	0	1.1964432	0			2.05	594
20-34 years	1	43	1	08	6				1	14	0	0	0	0	.3154968	8			3.61	595
20-34 years	3	40	2	01	0				0	00	0	1	0	0	.30320814	6	3		2.67	596
< 20	2	40	2	02	0				1	04	0	0	0	0	-.43946064	1			2.5	597
< 20	1	35	2	01	2				1	06	0	0	0	0	-.15309724	6	1		2.48	598
20-34 years	3	40	2	02	0				0	00	1	0	0	0	-.66059667	1	6		2.47	599
20-34 years	4	39	2	01	2				0	00	0	0	0	0	-.38332736	6	1		2.62	600
20-34 years	2	35	1	01	0				0	00	0	0	0	0	-1.0582775	0			2.67	601
20-34 years	3	39	1	01	8				0	00	0	0	0	1	1.2468371	0			2.26	602
< 20	1	38	2	01	0				0	00	0	0	0	0	-.47538379	4	5		2.32	603
20-34 years	1	44	2	01	8				0	00	0	0	0	0	.16098146	2	4		2.34	604
< 20	1	41	1	01	2				1	05	0	0	0	0	-1.1318804	4	1		2.53	605
< 20	1	41	1	01	0				1	10	0	0	0	0	.11951222	1			1.64	606
20-34 years	2	40	2	01	0				1	03	0	0	0	0	-.13747212	6	1		2.06	607
< 20	1	41	2	02	2	3			1	09	0	0	0	0	.54704326	4	1	6	2.57	608
< 20	1	41	2	02	0				1	06	0	0	0	0	-.26074743	6	4		2.44	609
20-34 years	6	37	2	01	0				0	01	0	0	0	1	-.250278	6			2.03	610
< 20	2	32	2	01	0				0	02	0	1	0	0	.018946268	6	1	4	2.94	611
< 20	1	41	1	02	0				0	00	0	0	0	0	-.90042591	6			2.21	612
< 20	1	43	1	02	0				0	00	0	0	0	0	-.66022366	6	4		2.21	613
20-34 years	1	39	2	04	2	5			1	12	0	0	0	0	1.7317586	1			2.45	614
20-34 years	4	38	2	01	0				0	00	0	0	0	0	-.21860032	1			3.2	615
20-34 years	2	42	2	01	0				0	00	0	0	0	0	-.76381803	0			2.26	616
20-34 years	1	32	1	02	0				1	05	0	0	0	0	-.58510488	4			2.69	617
< 20	1	38	2	01	2				1	07	0	0	0	1	1.2644862	3			2	618
20-34 years	3	41	1	01	0				0	00	0	0	0	0	-.082281925	4			2.73	619
< 20	1	35	1	02	2				1	09	0	0	0	0	.12157699	3	4		2.4	620
< 20	2	39	2	01	0				1	07	0	0	0	0	.60964537	4	6	1	2.52	621
< 20	1	33	1	01	0				1	06	0	0	0	0	1.4238911	4			1.48	622
20-34 years	2	41	2	01	1				0	00	0	0	0	0	-1.3640311	1			2.48	623
20-34 years	2	42	1	01	0				0	00	0	0	0	0	-.029346013	6			2.2	624
< 20	1	42	1	02	2	3			1	06	0	0	0	0	-.24652389	1	3		3.16	625
< 20	1	41	2	02	0				1	08	0	0	0	0	-.32748556	1			2.25	626
< 20	1	36	2	02	0				1	04	0	1	0	0	-.38965741	1	6		1.96	627
20-34 years	2	36	1	01	0				1	05	0	1	0	0	-.60917038	0			2.83	628
< 20	1	33	2	01	0				1	08	0	0	0	0	.62410474	6			1.68	629
20-34 years	4	39	2	01	2				0	03	0	0	0	0	.075313047	6			2.46	630
20-34 years	1	37	1	01	8				0	03	0	0	0	0	1.5411727	4			2.49	631
20-34 years	2	37	1	02	2	3			1	05	0	0	0	0	.27929497	3			3.22	632
20-34 years	3	37	1	01	0				0	00	0	0	0	1	-.49804646	0			2.4	633
< 20	1	29	1	02	0				0	00	0	0	0	1	-.28894773	6	4		2.75	634
< 20	1	38	1	01	0				1	07	0	0	0	0	-.24113959	6			2.24	635
20-34 years	2	41	1	02	0				0	00	0	0	0	0	-.8704856	1	6		2.38	636
< 20	1	36	1	02	0				0	00	0	0	0	0	-1.1709648	4			2.06	637
< 20	2	38	1	02	8				0	00	0	0	0	0	-.58510488	4			2.73	638
20-34 years	2	38	2	02	0				0	02	0	0	0	0	-.33190107	3			2.55	639
< 20	1	40	2	01	0				1	09	0	0	0	0	1.5743268	4			2.62	640
< 20	1	40	2	07	2	8	6		1	09	0	0	0	0	-.40064585	8			2.49	641
20-34 years	3	33	2	01	0				0	01	0	1	0	1	.72863775	4	1		2.87	642
20-34 years	1	39	1	06	6				0	00	0	0	0	0	-.066582099	2	8		3.76	643
20-34 years	2	37	1	06	2				1	07	0	0	0	0	.65258992	6			2.22	644
>= 35	6	41	1	01	0				0	00	0	0	0	0	1.1673055	4	1	3	1.4	645
20-34 years	2	35	2	01	0				1	03	0	0	0	0	-.48459488	6			2.86	646
20-34 years	8	33	1	01	2	8			0	00	0	0	0	1	-.34420124	1	4	6	1.93	647
< 20	1	39	2	01	2	7			1	07	0	0	0	1	-.61867309	0			2.33	648
20-34 years	2	37	1	01	0				0	00	0	0	0	0	-1.4318941	6			2.05	649
< 20	1	31	2	02	0				1	09	0	0	0	0	.71908677	1	4		1.42	650
20-34 years	5	36	1	08	6				0	00	0	0	0	0	.9027161	8			3.53	651
20-34 years	3	38	1	01	1				1	07	0	1	0	0	.42561692	6			2.77	652
< 20	1	42	2	02	0				1	09	0	0	0	0	-.29407549	4			3.67	653
< 20	1	40	2	01	0				0	00	0	1	0	0	.19994339	4	6		2.13	654
20-34 years	4	39	1	01	8	8	8		0	00	1	0	0	1	.59438986	6	1		3.09	655
20-34 years	2	41	1	01	8				0	00	0	1	0	0	-1.2378373	4	1		2.09	656
20-34 years	4	31	1	01	0				0	00	0	0	0	0	-.53580862	4			2.73	657
>= 35	7	39	2	01	0				0	00	0	0	0	0	-.62749964	4	1		2.51	658
< 20	1	36	1	07	6				1	09	0	0	0	0	.61782193	4			2.71	659
20-34 years	3	40	1	06	2				0	03	0	0	0	1	-.44005445	6			3.24	660
< 20	1	38	1	01	7				0	04	0	0	0	0	.61057985	1	6	3	1.68	661
20-34 years	2	41	1	01	0				1	08	0	0	0	0	2.1063948	1			2.96	662
< 20	2	43	1	02	2	8	8		1	06	1	0	0	0	2.1483438	4	1	6	3.02	663
< 20	1	33	1	05	2	8			1	08	0	0	0	0	.88860142	0			2.42	664
20-34 years	1	38	2	02	0				0	00	1	0	0	0	-1.1690925	1	4		2.99	665
20-34 years	2	39	2	01	0				1	10	0	0	0	0	1.1993227	4	3		3.15	666
20-34 years	2	37	1	01	0				0	00	0	0	0	0	-1.2015333	6			2.53	667
20-34 years	4	37	1	01	0				0	00	0	0	0	0	-.6743567	1	3		2.61	668
< 20	1	39	1	02	1				1	09	0	0	0	0	-.2998789	4	6		3.17	669
20-34 years	2	32	2	01	2	8			0	00	0	0	0	0	-.23499127	4			1.76	670
< 20	2	39	1	01	0				1	05	0	1	0	0	-1.4024193	1	6		2.58	671
20-34 years	4	38	1	01	0				0	00	0	0	0	1	-.45207214	6			2.25	672
20-34 years	3	37	2	02	0				0	00	0	0	0	0	-1.1022201	6			2.55	673
20-34 years	3	39	2	01	0				0	00	0	1	0	0	-.6743567	4	1		2.32	674
20-34 years	3	38	2	01	0				1	02	0	0	0	1	-.54753631	1			2.35	675
20-34 years	3	38	1	01	0				0	00	0	0	0	0	-.53369522	1	4		2.49	676
< 20	1	40	2	01	0				1	09	0	0	0	0	1.4907972	4			2.3	677
20-34 years	2	38	1	01	0				1	04	0	0	0	1	-1.5151067	3			2.09	678
20-34 years	4	35	1	01	0				0	00	0	0	0	0	-.8150993	4			2.3	679
< 20	1	35	1	02	0				1	09	0	0	0	0	2.1732666	4			1.83	680
>= 35	6	38	1	01	0				0	00	0	1	0	0	-1.309754	0			2.52	681
20-34 years	2	37	2	01	0				0	00	0	0	0	0	-1.4463619	3			2.4	682
20-34 years	1	36	1	08	6				1	10	0	0	0	0	2.1517963	8			2.49	683
20-34 years	2	42	1	01	0				1	03	0	0	0	0	-.087298632	4			2.41	684
20-34 years	9	37	1	01	0				0	00	0	0	0	0	-1.2428815	3			2.57	685
20-34 years	3	38	2	02	0				1	05	0	0	0	0	.72863775	1	6	4	2.54	686
20-34 years	3	38	2	01	0				0	00	0	0	0	0	-.71673	1	6		2.08	687
< 20	1	36	1	01	0				1	07	0	0	0	0	2.3701973	4			2.32	688
>= 35	8	29	2	01	3	2			1	04	0	0	0	0	2.2480128	6			2.4	689
20-34 years	2	40	2	01	0				1	11	0	0	0	0	1.3586248	1	4		2.92	690
< 20	1	38	1	01	0				1	08	0	0	0	0	-.90042591	0			2.53	691
20-34 years	2	39	1	01	0				0	00	0	0	0	0	-1.0564052	4	1		2.68	692
20-34 years	2	42	1	01	8				0	00	0	0	0	0	-.38332736	1	7		3.35	693
< 20	1	39	2	06	2				1	09	0	0	0	0	2.5666566	6			2.31	694
>= 35	4	31	2	01	0				0	00	1	0	0	0	-.95185214	1	6		2.48	695
20-34 years	2		2	01	7	8			1	05	0	0	0	0	1.126515	1			2.7	696
< 20	1	39	1	02	0				1	09	0	0	0	0	.45181519	4			3.66	697
20-34 years	1	38	2	08	2	5			1	12	0	0	0	0	2.6298952	8			3.08	698
20-34 years	1	40	2	01	0				1	09	0	0	0	0	.009854449	3			2.68	699
20-34 years	1	37	2	01	2				1	05	0	0	0	1	-.38332736	6			2.58	700
20-34 years	2	39	1	01	0				1	05	0	0	0	0	-.6743567	6	3		2.54	701
20-34 years	6	36	1	01	0				0	00	0	0	0	0	-.21860032	6	1		2.86	702
20-34 years	3	38	1	01	2	8			1	04	0	0	0	0	1.0980085	1			3.16	703
< 20	1	36	1	02	0				0	00	0	0	0	0	1.3764668	4	6		1.33	704
20-34 years	3	39	1	02	8				1	08	0	0	0	0	.3944056	0			3.09	705
20-34 years	2	41	2	01	0				0	00	0	0	0	0	.48108912	3	6		2.77	706
< 20	1	40	1	02	0				1	09	0	0	0	0	-.29635385	6			3.47	707
< 20	1	41	1	01	0				0	00	0	0	0	0	-.38578174	1	4	6	2.53	708
20-34 years	2	39	1	01	8				1	09	0	0	0	0	1.4986497	6			3.12	709
20-34 years	6	36	2	01	0				0	00	0	1	0	0	.14331602	6	1		1.5	710
20-34 years	4	38	1	01	0				0	00	0	0	0	0	-.5104692	0			3	711
20-34 years	5	38	1	01	0				0	03	0	0	0	0	.90613121	6			2.51	712
< 20	1	37	1	02	0				1	08	0	0	0	0	-.49552503	1			2.11	713
< 20	1	38	2	02	0				1	06	1	0	0	0	-.73823321	6			2.16	714
20-34 years	2	37	1	01	0				1	05	1	1	0	0	.64335811	4			2.38	715
>= 35	5	40	1	01	0				0	00	0	0	0	0	.20395686	0			3.13	716
20-34 years	4	40	1	01	0				0	00	0	0	0	0	-.07728257	1			2.89	717
20-34 years	2	39	1	01	0				1	06	0	0	0	1	-.27510664	6			3.4	718
< 20	1		2	02	2				1	10	0	0	0	0	1.7173624	3			2.82	719
< 20	1	34	2	01	0				0	05	0	1	0	0	.15320657	0			2.24	720
20-34 years	2	36	1	01	0				1	10	0	0	0	0	1.857201	0			3.48	721
20-34 years	1	38	1	01	0				1	06	0	0	0	0	-1.2445678	6	4	1	2.04	722
20-34 years	2	31	2	02	0				1	06	0	0	0	0	.47849402	6			2.49	723
< 20	1	38	2	02	3	8			1	08	1	1	0	1	2.0058739	1	6		2.54	724
< 20	2	40	2	01	0				1	08	0	0	0	0	1.292137	4	1		1.92	725
20-34 years	3	37	1	01	2				1	09	0	0	0	0	-.51198965	3	6		2.27	726
< 20	1	40	1	01	0				0	00	0	0	0	0	1.1659907	2			2.4	727
20-34 years	2	36	1	02	8				0	00	0	1	0	0	-.89915591	1	6	4	2.79	728
20-34 years	5	38	2	01	0				0	01	0	0	0	0	.22802238	1			2.15	729
< 20	1	36	2	02	0				1	09	0	0	0	1	-.10865311	6			2.35	730
< 20	1	40	2	01	8	2			0	00	0	0	0	0	-.47538379	6			1.94	731
20-34 years	4	39	1	01	1				0	00	1	0	0	0	-.29168788	5	1		2.38	732
< 20	2	39	2	01	2	8			0	00	0	0	0	1	-.7757684	0			3.54	733
20-34 years	2	40	1	01	0				0	00	1	0	0	0	-1.020597	5			2.86	734
20-34 years	1	35	1	06	2	5			1	12	0	0	0	0	1.6369807	0			3.4	735
20-34 years	2	40	2	01	0				0	00	0	0	0	0	-.012279699	1	4		2.54	736
20-34 years	5	41	1	01	0				0	00	0	0	0	0	-.8249507	4			1.8	737
20-34 years	10	40	2	01	0				0	00	0	0	0	0	.67614764	1			2.37	738
< 20	1	38	1	04	2				1	09	0	0	0	0	1.9179107	1	3		2.72	739
20-34 years	4	41	2	02	2				1	14	0	0	0	0	2.478668	0			3.48	740
20-34 years	5	38	1	01	2	8			1	04	0	0	0	0	-.084352449	4	6	8	2.56	741
20-34 years	1	40	2	01	2				1	14	0	0	0	0	1.8915604	4	1		2.29	742
20-34 years	3	39	2	01	1				0	00	0	0	0	0	-.86791271	3			2.24	743
< 20	1	40	2	02	0				0	00	0	0	0	0	-.23928954	4	6		2.69	744
< 20	1	41	1	02	0				1	09	0	0	0	0	2.3798265	0			2.91	745
< 20	1		2	02	1	3	7		1	07	0	0	0	0	-.92840004	4	1		3.23	746
< 20	3	36	1	01	0				0	02	0	0	0	0	-.53369522	1			2	747
20-34 years	2	39	2	01	2				1	10	0	0	0	0	2.6584325	0			3.01	748
20-34 years	3	35	1	01	1				0	00	0	0	0	1	-.57665724	4			1.72	749
< 20	1	28	2						0	00	0	0	0	0	-.67717791	1	6		9.99	750
20-34 years	2	36	2	01	0				0	00	0	0	0	0	.34027523	6			2.45	751
20-34 years	5	38	1	01	2				0	00	0	0	0	0	.38090762	4	1		2.17	752
< 20	1	40	1	05	2				1	09	0	0	0	0	.90082258	3			2.92	753
20-34 years	2	33	1	01	0				0	00	0	0	0	0	-.76410747	3			2.72	754
< 20	1	41	1	06	1	3	2		1	04	0	0	0	0	.33759975	8	6		2.79	755
20-34 years	2	36	1	08	6				1	05	0	0	0	0	.78797382	8			2.56	756
20-34 years	2	42	1	01	0				0	00	0	0	0	0	-.052811306	6			2.61	757
< 20	1	39	2	02	8				0	04	0	0	0	1	-.2138904	6			1.38	758
< 20	1	40	1	01	0				0	00	0	0	0	0	.14729665	6	1		2.54	759
20-34 years	3	38	1	01	0				0	00	0	0	0	0	.20395686	6			2.37	760
20-34 years	4	30	1	01	1				0	00	0	0	0	0	-.49586964	4	1		2.87	761
< 20	1	40	1	02	2				1	10	0	0	0	0	1.9269218	0			2.38	762
< 20	2	34	1	01	0				1	07	0	0	0	0	.48108912	1	6	8	2.29	763
< 20	1	41	1	01	0				1	08	0	0	0	0	-.50064158	4			3.23	764
< 20	1	40	2	01	0				1	05	0	0	0	0	-.22671728	0			1.89	765
< 20	1	36	2	01	0				0	00	0	0	0	0	.32389426	1	4		1.87	766
< 20	1	32	2	01	0				1	07	0	0	0	0	1.1066645	1	6	4	1.67	767
< 20	2	30	2	01	0				0	00	0	0	0	0	-.41576812	1			2.22	768
20-34 years	4	38	1	01	0				0	03	1	0	0	0	1.1410859	4			2.53	769
< 20	3	33	1	01	0				0	00	0	0	0	0	-1.2284137	1	4		2.04	770
< 20	1	39	2	05	0				0	06	0	0	0	0	-.0063089035	4			2.51	771
20-34 years	4	35	1	01	0				0	00	0	0	0	0	-.47278869	1	4		2.53	772
20-34 years	3	40	2	01	0				0	00	0	0	0	1	-.053446565	4	1		3.01	773
20-34 years	2	32	1	01	0				0	01	0	0	0	0	.75576335	4	6		2.07	774
< 20	3	39	2	01	0				1	06	0	0	0	0	.042380683	6			2.56	775
>= 35	2	40	1	01	2	8			0	00	0	0	0	0	-.56189549	4	6		3.27	776
20-34 years	1	41	2	01	2	8			1	14	0	0	0	1	1.58709	6			2.53	777
< 20	1	36	2	02	8				0	00	0	0	0	0	-1.2049683	6	4		1.54	778
20-34 years	4	40	2	08	2	8	6		1	07	0	0	0	0	2.5040116	0			2.37	779
20-34 years	5	38	1	01	0				0	00	0	0	0	1	-.52754736	0			3.31	780
< 20	1	38	1	02	0				0	05	0	0	0	0	-.3818011	7	6	5	2.4	781
20-34 years	3	36	2	11	0				0	03	0	0	0	0	.016521886	4	6		2.52	782
20-34 years	6	38	1	01	0				1	03	1	0	0	0	-.66059667	6	4		2.45	783
< 20	1	41	1	01	0				0	03	0	0	0	0	-1.5870234	6			2.17	784
>= 35	7	37	1	01	0				0	00	0	0	0	0	1.4936086	1	6		2.69	785
20-34 years	4	30	2	01	3				0	03	0	0	0	0	.58171225	4	1		2.72	786
20-34 years	3	37	1	02	0				1	05	0	0	0	1	-.5300352	6			2.13	787
20-34 years	2	35	2	01	0				0	02	1	0	0	0	-1.2428815	6	1		1.45	788
20-34 years	2	37	2	01	0				0	05	0	0	0	0	.31989491	8	3		2.06	789
< 20	2	42	2	02	0				0	04	0	0	0	0	-.41856906	1	6		2.83	790
20-34 years	4	39	2	01	0				0	00	0	0	0	0	-.20771217	6			2.34	791
20-34 years	4	36	1	01	0				1	10	0	0	0	0	1.6837858	1	6		2.41	792
20-34 years	3	38	2	01	0				0	03	0	0	0	0	-1.1690925	0			3.13	793
20-34 years	2	37	1	01	0				0	00	0	0	0	0	-1.3133125	4			2.12	794
< 20	1	38	1	01	0				0	00	0	0	0	0	-.60917038	6			2.39	795
< 20	1	33	2	01	2				0	00	1	0	0	0	-1.0877522	4			2.36	796
20-34 years	5		1	01	0				0	00	0	0	0	0	-1.2284137	6			2.07	797
20-34 years	3	36	1	01	0				0	00	0	0	0	0	.17644525	4			2.55	798
20-34 years	2	37	1	01	0				1	03	0	0	0	0	-1.0043656	4	6	1	2.22	799
< 20	1	44	1	02	2	8			1	09	0	0	0	0	2.5172372	4	1		2.57	800
< 20	1	37	1	03	8	2			1	05	0	0	0	0	-.99556202	1			2.31	801
20-34 years	3	40	1	02	0				1	12	0	1	0	0	.63145697	1	6		3.77	802
20-34 years	3	37	1	01	0				0	00	0	0	0	0	-1.1022201	4			3.63	803
< 20	2	34	2	01	0				0	02	0	0	0	1	-.67791522	4			2.03	804
20-34 years	1	34	2	01	0				0	01	0	1	0	0	-.69190133	4	1	3	1.83	805
>= 35	5	28	1	01	0				0	02	0	0	0	0	.75419503	0			1.62	806
20-34 years	2	35	1	01	0				0	00	0	0	0	0	-.96561217	4	1		3.04	807
20-34 years	5	39	2	01	0				0	00	0	0	0	0	-.38332736	1			2.52	808
20-34 years	2	39	1	01	0				0	00	0	0	0	0	-.76410747	3	4		2.9	809
20-34 years	1	31	2	01	0				0	00	0	0	0	0	.73657763	4			2.22	810
< 20	1	40	2	01	8				1	10	0	0	0	0	1.835767	4	1		2.36	811
20-34 years	3	39	2	01	0				0	02	0	0	0	1	-.53369522	4	1	3	2.51	812
20-34 years	4	39	1	01	2				1	08	0	0	0	0	1.6505611	4	2		2.23	813
20-34 years	3	38	1	01	0				0	00	0	0	0	0	1.3056107	3			2.67	814
< 20	3	38	1	01	0				1	07	0	0	0	0	-.93749297	1	4	6	2.05	815
>= 35	7	38	1	01	0				0	00	1	0	0	0	.1059466	1			1.89	816
< 20	1	40	1	02	2				1	09	0	0	0	0	.44947368	6			3.31	817
20-34 years	6	39	2	01	0				0	00	0	0	0	0	.26801425	3			2.5	818
20-34 years	4	41	1	01	0				0	03	1	0	0	0	1.015188	4	1		3.79	819
20-34 years	4	28	2	01	0				0	00	0	0	0	0	-.1428348	4			2.97	820
20-34 years	2	37	1	01	0				0	00	0	0	0	0	-.38332736	0			2.99	821
20-34 years	2	33	2	01	2	8			0	00	0	0	0	0	-.17640543	6	1		1.95	822
< 20	1	36	1	01	0				1	04	0	0	0	0	-.81157666	1	4		2.02	823
20-34 years	2	40	1	02	2				1	09	0	0	0	0	1.1403754	1			3.19	824
< 20	2	38	1	01	0				1	05	0	0	0	0	-.51588511	6			2.12	825
< 20	1	35	2	01	0				1	06	0	0	0	0	-.52597576	4	3		2.33	826
20-34 years	2	36	2	01	8				0	00	0	1	0	1	.05358899	6			2.9	827
< 20	2	39	1						1	07	1	0	0	0	-.36514059	6	4		3.04	828
< 20	2	39	1	01	0				0	04	1	0	0	0	.35424149	5	1		3.15	829
20-34 years	8	35	1	01	0				0	00	0	1	0	0	-.37735602	3			2.82	830
< 20	2	38	2	02	0				1	08	0	0	0	0	1.5386016	6			2.36	831
< 20	3	37	2	01	0				0	03	1	0	0	0	-.38332736	1			2.91	832
20-34 years	3	42	2	01	0				0	00	0	1	0	0	-.50985581	7			2.61	833
20-34 years	2	41	1	01	0				0	00	0	0	0	0	-.24571155	4	1		2.85	834
< 20	1	39	2	01	0				1	09	0	0	0	0	1.3498279	7	1	8	2.7	835
< 20	1	33	2	01	8				0	05	0	0	0	0	.49211228	4	3		1.98	836
< 20	1	38	2	02	0				1	06	0	0	0	1	-.40224847	4			2.99	837
< 20	1	40	2	02	2	8			1	09	0	1	0	0	.098268807	4	1	6	2.3	838
20-34 years	2	41	2	02	0				1	05	0	0	0	1	-.62315655	6	4		2.3	839
20-34 years	6	32	1	01	0				0	00	0	0	0	1	-.17640543	4	1	6	2.19	840
< 20	2	38	2						1	08	0	0	0	0	-1.1060061	1	6	7	2.06	841
20-34 years	3	41	1	01	0				0	00	1	0	0	0	-.8249507	4			2.65	842
< 20	2	37	2	01	0				1	08	1	0	0	0	-1.1022201	4	1	8	2.19	843
20-34 years	6	40	2	01	1				0	00	1	0	0	0	.16429466	0			2.21	844
20-34 years	2	36	1	02	1	8			1	04	1	0	0	0	-.79894686	6			2.82	845
< 20	1	38	2	02	0				1	05	0	0	0	0	.8693921	4			2.28	846
20-34 years	2	37	1	01	0				1	06	0	0	0	1	.796184	6	1	3	2.44	847
< 20	1	43	2	01	0				0	00	0	1	0	0	-.95162606	6			1.99	848
20-34 years	5	40	2	01	0				0	00	0	1	0	1	-.45207214	6			2.62	849
20-34 years	1	34	1	01	0				1	14	1	0	0	0	1.9771954	1	8		2.32	850
< 20	2	28	2	01	0				1	05	0	0	0	1	-.42711097	4	6		2.67	851
20-34 years	5	35	2	01	0				0	00	0	0	0	0	-.38332736	1	4		2.78	852
20-34 years	5	41	2	01	0				0	02	0	0	0	1	-.51565915	0			2.66	853
20-34 years	1	38	1	01	0				1	03	0	0	0	1	1.8900344	1			2.72	854
20-34 years	3	38	2	01	0				1	03	0	0	0	0	.0021627052	3			1.95	855
20-34 years	1	38	2	04	2	5			1	11	0	0	0	0	.50891238	6	8		2.47	856
20-34 years	4	39	2	01	0				0	00	1	0	0	0	-.61330515	4	3		2.48	857
< 20	1	43	2	01	0				1	09	0	0	0	0	.71377236	4			2.57	858
< 20	1	31	1	01	0				0	05	1	0	0	0	-1.3336746	1	6		3.06	859
20-34 years	3	38	1	01	0				1	09	0	0	0	0	1.7471728	3			2.51	860
20-34 years	3	35	1	01	0				0	00	0	0	0	0	.20395686	6	1		2.34	861
20-34 years	3	42	1	01	0				0	00	0	0	0	1	-1.1022201	4			2.45	862
< 20	2	40	2	02	0				0	03	0	0	0	0	.3686839	6	1		2.94	863
< 20	1	36	1	01	3	8			0	00	0	0	0	0	.059905838	6	1		2.33	864
20-34 years	6	40	2	01	0				0	00	0	0	0	1	.17722212	6	1		2.78	865
< 20	1	40	1	01	0				1	09	0	0	0	0	1.7106451	6			3.09	866
< 20	1	41	1	02	8				1	09	0	0	0	0	1.8194704	4	1	6	2.95	867
< 20	1	36	1	02	0				0	00	0	0	0	0	-1.2428815	1	6		1.5	868
20-34 years	2	37	1	01	0				0	03	0	0	0	0	-.60678315	1	3	4	2.6	869
20-34 years	2	36	2	02	0				1	03	0	0	0	0	-.14205728	6			2.39	870
< 20	1	39	1	02	8				1	10	0	0	0	0	1.6836356	0			2.24	871
< 20	1	42	2	01	2	8			1	09	1	1	0	0	1.18064	6			2.38	872
< 20	1	41	2	02	8				1	09	0	0	0	0	1.4936086	1			3.23	873
>= 35	5	40	2	02	0				0	00	0	0	0	0	-.8536371	4			6.66	874
< 20	1	35	2	02	2				0	00	0	1	0	0	-1.3527161	6	1		2.04	875
20-34 years	2	39	2	02	0				1	05	0	0	0	0	.39454269	0			2.39	876
< 20	1	38	1	02	0				1	09	1	0	0	0	-.033094503	3			3.04	877
20-34 years	2	35	1	01	0				0	00	0	0	0	0	-.8249507	3			2.33	878
20-34 years	4	40	1	01	8				0	00	0	0	0	0	-.68990105	4	6		2.77	879
20-34 years	4	41	2	01	8	2			0	00	0	1	0	1	-.18692806	6			3.29	880
20-34 years	4	40	2	01	0				0	00	0	0	0	0	-.89369547	6			2.52	881
20-34 years	5	43	2	01	0				1	05	0	0	0	0	2.0244496	1			2.76	882
20-34 years	3	39	1	01	0				1	06	0	0	0	0	2.8155239	1	4	6	2.97	883
20-34 years	4	29	2	02	0				0	00	0	0	0	1	.25786808	3			1.55	884
< 20	2	39	1	02	0				0	00	0	1	0	0	-.96028852	4			2.35	885
20-34 years	6	36	2	01	2				1	09	0	0	0	0	.091414556	3			2.55	886
20-34 years	2	36	1	01	0				0	00	0	1	0	0	-1.4463619	6	4		2.35	887
20-34 years	10	41	2	01	0				0	00	0	0	0	0	.71287531	6			2.27	888
20-34 years	3	38	2	01	0				0	00	0	0	0	0	-1.0781544	1			2.26	889
< 20	1	41	2	02	0				0	00	0	0	0	0	-.061796062	1	4		2.86	890
20-34 years	3	41	1	01	0				0	00	0	0	0	1	-1.2428815	4			3.02	891
20-34 years	3	40	1	01	0				1	05	0	0	0	0	2.2138078	4			3.08	892
< 20	1	39	2	01	2	8			1	07	0	0	0	0	.78037512	1			2.4	893
< 20	3	38	2	01	0				1	04	1	0	0	1	-.15277439	4			3.14	894
< 20	4	37	2	01	0				0	00	0	0	0	0	-1.0877522	6			2.67	895
< 20	1	41	2	01	0				0	00	0	1	0	0	-1.1709648	6			2.45	896
< 20	1	36	2	02	0				1	05	0	0	0	0	1.5260607	6			2.01	897
< 20	1	41	2	02	0				0	00	0	1	0	0	-.15167825	6	4		2.93	898
< 20	1	41	2	01	2	3			1	09	0	0	0	0	.44328678	1	4		2.35	899
20-34 years	3	34	2	01	0				0	00	0	0	0	0	.20395686	6			1.8	900
20-34 years	4	42	2	01	0				0	00	0	0	0	1	-.53369522	0			3	901
< 20	3	40	2	01	0				1	05	0	1	0	0	-.60244	4	1	6	2.47	902
20-34 years	3	40	2	01	0				0	00	0	1	0	0	-.10423261	6			2.45	903
< 20	1	34	2	02	0				0	00	0	0	0	0	-.81417173	1	4		2.4	904
< 20	1	40	1	08	2				1	08	0	0	0	0	.9027161	0			3.97	905
< 20	1	36	1	01	0				1	03	0	0	0	0	-.96729845	3			2.43	906
20-34 years	1	39	1	06	2				1	14	0	0	0	0	2.9981973	0			2.66	907
20-34 years	4	40	2	01	0				0	00	0	0	0	0	-.96561217	6			3.14	908
< 20	1	34	2	01	0				0	00	1	0	0	0	-.43946064	4			2.12	909
< 20	1	36	1	02	0				1	05	0	0	0	0	.86715704	3	4		3.87	910
>= 35	3	35	2	01	0				0	00	0	0	0	0	-.95162606	3			2.5	911
< 20	1	36	2	02	8				1	09	0	0	0	0	1.5380188	6			2.91	912
< 20	1	39	1	01	0				1	05	0	0	0	0	.49211228	4	1		1.95	913
20-34 years	3	40	2	08	6				0	04	0	0	0	1	.39454269	8			2.8	914
< 20	1	38	1	02	2	8			1	10	0	0	0	0	.05358899	0			2.19	915
20-34 years	1	38	1	08	6				1	09	0	0	0	0	1.5460639	8			2.84	916
< 20	1	40	2	02	2				1	06	0	0	0	0	-.66692674	0			2.52	917
< 20	1	37	2	01	8				0	01	0	0	0	0	.052728567	4			2.54	918
20-34 years	2	34	1	02	0				0	00	0	0	0	0	.68497288	3			2.09	919
>= 35	11	34	1	01	0				0	00	1	0	0	0	-.80125821	6			3	920
20-34 years	2	38	2	01	0				1	12	0	0	0	1	1.5024055	3			2.28	921
20-34 years	4	33	2	01	0				0	00	0	1	0	0	-.72746921	1			2.33	922
< 20	1	40	1	02	2				1	08	0	0	0	0	1.1964432	0			2.35	923
20-34 years	4	41	1	01	0				0	00	0	0	0	0	-.93171775	1			2.03	924
20-34 years	4	41	2	04	2				1	05	0	0	0	0	1.8482168	4			3.1	925
20-34 years	2	39	1	02	0				0	00	0	0	0	0	-.43946064	9			2.03	926
< 20	1	35	1	05	2	5			1	08	0	0	0	0	-.28280073	0			2.1	927
>= 35	5	41	2	01	2				0	02	0	0	0	1	.43397316	3	6		2.82	928
< 20	1	38	2	01	0				1	05	0	0	0	0	-.31065673	1			1.94	929
< 20	2	38	1	01	0				0	00	1	0	0	0	.21027097	4			2.24	930
20-34 years	2	38	2						1	10	0	0	0	0	.98580301	4	6		3.06	931
20-34 years	2	37	1	01	0				1	05	0	0	0	0	1.2611976	4	1		2.43	932
< 20	1	38	1	02	2				1	09	0	0	0	0	2.3655634	6	1		2.48	933
20-34 years	2	39	2	01	8				1	09	0	0	0	0	1.5743268	3			2.9	934
20-34 years	2	33	1	01	0				1	05	0	0	0	0	-.17384312	6	4		2.01	935
< 20	3	32	1	01	0				0	03	1	1	0	0	1.6391394	4	3		1.16	936
< 20	1	40	2	02	8				0	00	0	0	0	0	-.57932341	4	1		6.66	937
< 20	1	31	2	01	8				1	09	0	0	0	0	1.174795	4	1		1.9	938
< 20	1	32	1	01	0				0	00	0	0	0	0	-.59470254	3			2.29	939
< 20	1	40	2	02	0				1	09	0	0	0	0	1.3340362	0			3.19	940
< 20	1	36	1	02	1	8			1	09	0	0	0	0	.55505371	0			2.18	941
< 20	1	39	2	06	2				1	09	0	0	0	0	2.1700852	0			2.48	942
20-34 years	2	41	1	01	0				0	00	0	0	0	0	-.66059667	4	3		2.74	943
< 20	3	33	1	01	0				0	01	0	0	0	1	-.91466248	0			1.88	944
20-34 years	3	36	2	01	0				1	09	1	0	0	0	.3686839	7			1.73	945
20-34 years	2	38	2	01	0				1	09	0	0	0	0	.47958717	3			2.53	946
20-34 years	1	39	2						1	12	0	0	0	0	-.95162606	4	1		2.2	947
< 20	2	38	1	01	0				0	00	0	0	0	0	.073454909	6			2.92	948
20-34 years	3	38	2	02	0				0	00	1	0	0	0	-1.3116263	6			2.3	949
< 20	1	36	1	01	0				1	07	0	0	0	0	.97478306	0			2.23	950
< 20	1	40	2	02	2				0	00	0	0	0	0	-.29830733	1	6		1.69	951
< 20	1	38	2	02	2	8			1	09	0	0	0	0	.15076976	1	6		1.99	952
20-34 years	1	41	1	08	6				1	14	0	0	0	0	2.5795169	0			2.91	953
< 20	1	42	1	02	0				1	07	0	0	0	0	-.28722125	6			1.72	954
20-34 years	4	36	1	01	0				0	01	0	0	0	0	.41860822	2	1		2.61	955
< 20	1	36	2	01	0				1	05	0	0	0	0	.29803753	1	6		1.86	956
20-34 years	3	34	2	01	0				1	07	0	0	0	0	1.0296831	6			1.83	957
20-34 years	4	38	2	01	0				0	00	0	0	0	0	-.97982633	4			3.18	958
< 20	1	42	1	02	0				1	09	0	0	0	0	.59028757	1	6		3.02	959
20-34 years	5	39	2	01	0				1	05	0	0	0	1	2.1110697	6	1	4	2.54	960
< 20	2	42	2	11	8				1	06	0	0	0	0	-.51493585	6			2.51	961
< 20	1	42	1	02	2				1	09	0	0	0	0	.796184	4			2.83	962
< 20	2	37	1	02	0				1	08	0	0	0	0	.50608265	4	3	1	2.55	963
20-34 years	3	40	2	01	0				0	00	0	0	0	0	.34521818	4	6	1	2.94	964
20-34 years	1	37	1	01	0				0	00	1	0	0	0	-.78773856	1	2		2.39	965
< 20	1	41	1	02	0				0	00	0	0	0	0	-.25130156	4	6		2.81	966
20-34 years	2	38	1	01	0				0	00	0	0	0	0	-.85551995	6			2.8	967
20-34 years	1	38	1	01	0				0	00	0	0	0	1	-1.0042311	1	6		2.44	968
20-34 years	5	40	2	01	2				0	00	0	0	0	0	-.8600837	1			2.29	969
20-34 years	3	39	2	01	0				1	05	0	0	0	0	-.38332736	1			2.63	970
20-34 years	2	42	1	02	0				0	00	0	0	0	0	-.81096452	3			3.02	971
< 20	1	38	1	01	8				1	09	0	0	0	0	-.23579496	4	6		2.14	972
< 20	1	39	1	02	0				1	06	0	0	0	0	-.19811444	1	6		2.11	973
20-34 years	4	43	2	01	0				1	06	0	0	0	0	.444022	1			2.36	974
20-34 years	2	39	1	01	0				0	00	0	0	0	0	-1.0042311	4			2.96	975
20-34 years	1	40	1	02	1				1	06	0	0	0	0	.82919288	4			2.83	976
20-34 years	1	37	2	01	0				1	06	0	0	0	0	.20290139	3	6	4	1.67	977
< 20	1	35	2	01	0				1	06	0	0	0	0	-.80324513	1			2.59	978
< 20	2	39	1	01	2	8			1	06	0	0	0	0	.0021627052	6			2.93	979
20-34 years	1	38	2	02	0				0	00	0	0	0	0	.35750684	4	6	1	2.13	980
20-34 years	2	38	2	01	0				1	08	1	0	0	0	1.8847017	4	6		2.91	981
20-34 years	1	39	1	08	6				1	11	0	0	0	0	1.5580072	8			2.81	982
>= 35	5	33	2	08	1	2	6		0	00	0	0	0	0	-1.4463619	6	8		1.82	983
20-34 years	2	37	2	01	0				1	06	0	0	0	0	-.16166729	6			2.22	984
20-34 years	3	39	1	03	0				1	12	0	0	0	0	1.9945316	0			2.81	985
20-34 years	2	35	2	03	0				1	08	1	0	0	0	.3011376	0			2.18	986
< 20	1	36	1	02	8				1	09	0	0	0	0	.68761367	1	4		2.17	987
< 20	1	39	2	02	8				1	08	0	0	0	0	-.60917038	6	4		2.32	988
< 20	1	41	1	01	2	3			1	10	0	0	0	0	.75371772	3			2.41	989
20-34 years	3	36	2	01	0				0	00	0	0	0	0	.34725115	1			2.12	990
< 20	1	40	2	04	2				1	09	0	0	0	0	-.65206909	1			1.86	991
< 20	1	39	1	02	2				1	09	0	0	0	0	.0067204689	3			2.67	992
20-34 years	2	40	2	01	8				0	00	0	0	0	1	-.17640543	6			3.33	993
20-34 years	2	40	2	01	0				0	00	0	0	0	1	-.43946064	6			2.23	994
20-34 years	4	41	2	01	0				1	09	0	0	0	0	.796184	4			2.55	995
20-34 years	5	40	2	01	0				0	00	0	0	0	0	.30396736	1			2.89	996
20-34 years	2	37	1	01	0				0	00	0	0	0	0	-1.0564052	0			2.87	997
20-34 years	2	32	2	01	0				1	07	1	0	0	0	.6679191	4	3		1.65	998
< 20	1	38	2	01	0				1	09	0	0	0	0	-.051202003	1			2.58	999
20-34 years	2	38	2	01	0				0	00	0	0	0	0	-.6743567	1			2.06	1000
20-34 years	1	35	1	01	2				1	09	1	0	0	0	-.70515209	1			2.56	1001
< 20	1	39	1	02	0				1	04	0	0	0	0	-.8249507	3	6	1	2.63	1002
20-34 years	3	37	1	02	8				0	00	0	0	0	0	-.90042591	6			2.16	1003
< 20	1	36	2	02	8				1	09	0	0	0	0	.52978605	1	4		1.89	1004
20-34 years	1	36	1	01	8				1	05	0	0	0	0	-1.0118432	6	1		2.18	1005
20-34 years	2	39	1	01	2				1	09	0	0	0	0	.66446584	4	1		2.43	1006
20-34 years	2	35	1	02	0				1	00	0	0	0	0	-.11576656	1	4		2.54	1007
< 20	1	36	2						1	09	0	0	0	0	1.1240091	3			3	1008
20-34 years	4	38	1	01	2				0	03	0	0	0	0	-.13863587	1			1.75	1009
20-34 years	3	36	1	01	0				0	00	0	0	0	0	-1.034357	5	1		2.01	1010
20-34 years	4	35	1	01	0				0	00	0	1	0	0	-.073312484	1	6		6.66	1011
< 20	2	39	1	01	0				0	00	0	0	0	0	-1.0410874	3	4		2.03	1012
< 20	1	43	1	02	0				0	06	0	0	0	0	-.084352449	6			1.5	1013
< 20	2	42	1	02	0				0	05	0	0	0	0	-.61373961	2	4		3.04	1014
< 20	1	38	2	02	0				1	07	0	0	0	0	1.0708582	1	4		2.57	1015
< 20	1	37	2	01	8				1	09	0	0	0	0	1.5446573	4			2.82	1016
20-34 years	7	38	1	01	0				0	00	0	0	0	0	-1.1157264	1			2.68	1017
< 20	1	41	2	02	0				1	07	0	0	0	0	1.3578912	1	4	6	3.23	1018
< 20	1	36	2	01	3				1	11	0	0	0	0	1.7300856	4	3	8	2.42	1019
20-34 years	5	37	1	02	0				0	00	0	0	0	0	-1.0410874	4			2.59	1020
20-34 years	2	39	1	01	3				0	00	0	0	0	1	-.95114434	6			2.89	1021
>= 35	8	37	2	02	0				1	05	0	0	0	0	-.12737758	6			2.99	1022
< 20	1	36	2	01	0				1	08	0	0	0	0	.58634686	1	6	4	2.04	1023
< 20	1	37	1	01	8				1	09	0	0	0	0	-.28280073	2	4		2.64	1024
20-34 years	5	41	1	01	0				1	06	0	1	0	1	1.4317689	8			3.95	1025
< 20	2	35	2	01	0				0	00	0	0	0	0	-1.2428815	0			2.82	1026
< 20	1	30	1	08	6				0	05	0	1	0	0	-.42547449	1			2.26	1027
< 20	1	43	1	01	0				0	00	0	0	0	0	.22382277	4	1		2.54	1028
< 20	1	40	2	02	8				1	08	0	0	0	0	-.50985581	4			3.28	1029
20-34 years	3	38	1	01	0				1	10	0	0	0	0	.46586466	6	4		2.73	1030
20-34 years	5	41	1	01	0				1	03	0	0	0	0	-.48459488	6			2.97	1031
20-34 years	4	39	2	01	1				0	00	0	0	0	0	-.52658397	6			2.29	1032
< 20	1	40	1	01	0				1	09	0	0	0	0	1.7317586	6	4		2.25	1033
< 20	1	41	1	02	2				1	09	0	0	0	0	1.8507509	6	1		3.1	1034
20-34 years	7	41	1	01	8	2			1	05	0	0	0	1	1.3833512	4	7		2.95	1035
20-34 years	4	39	1	01	2				0	00	0	0	0	0	1.0607041	6	1		2.98	1036
20-34 years	2	38	2	01	0				0	00	0	0	0	0	1.592869	4			2.05	1037
20-34 years	5	36	2	01	0				0	00	0	0	0	0	-1.2015333	5			2.3	1038
20-34 years	3	32	1	01	0				1	06	1	0	0	0	-.98037899	7	1		2.83	1039
20-34 years	3	40	1	01	2				0	00	0	1	0	0	-.53369522	6			3.12	1040
< 20	1	37	2	02	3				0	03	0	0	0	0	-1.5870234	1			1.99	1041
< 20	1	40	1	01	8				1	07	0	0	0	0	.24843666	3	1		1.76	1042
20-34 years	2	37	1	01	0				1	05	1	1	0	0	2.9700217	4	1		2.44	1043
20-34 years	3	40	1	01	8				0	00	1	0	0	0	-.20932275	4	1		2.3	1044
< 20	1	33	1	01	0				1	05	0	0	0	0	-.71673	1	6		1.76	1045
< 20	1	35	2	02	2				1	07	0	0	0	0	.3284989	1			2.12	1046
< 20	1	33	1	01	0				1	05	0	0	0	0	1.3287203	1	4		2.45	1047
20-34 years	2	37	2	01	0				0	00	0	1	0	0	-.99556202	6			2.33	1048
< 20	1	32	1	02	8				1	05	0	0	0	0	1.3381803	4	6		2.44	1049
20-34 years	1	40	2	01	0				1	09	0	0	0	0	1.5308096	4			2.65	1050
< 20	2	38	2	01	0				0	00	0	0	0	0	-.71226335	3			3.09	1051
< 20	1	39	2	02	0				0	00	0	0	0	0	-.023744373	5			2.51	1052
< 20	1	34	1	02	0				1	08	0	0	0	0	-.60244	4	1		1.76	1053
< 20	1	40	1	04	2				0	06	1	1	0	0	-.60917038	5	6		3.09	1054
20-34 years	3	38	1	01	8				0	04	0	0	0	0	-.77803218	6	4		2.17	1055
< 20	1	41	2	02	0				1	05	0	0	0	0	-.2167749	6			2.4	1056
< 20	1	37	1	01	0				1	08	0	0	0	0	.0098188045	4	6	1	2.22	1057
< 20	3	37	2	01	0				0	00	0	0	0	0	-.49586964	3			2.41	1058
< 20	1	36	2	02	0				0	00	0	0	0	0	.31354412	6	1		2.04	1059
< 20	1	42	2	02	8				1	06	0	0	0	0	-.30602676	1			2.21	1060
20-34 years	4	44	2	01	8				0	05	0	0	0	0	.0021627052	6			2.75	1061
>= 35	7	32	2	01	0				1	05	0	0	0	0	1.9314978	6	8	1	2.69	1062
>= 35	4	43	2	01	8	8			0	00	1	0	0	0	-.3221947	1			2.47	1063
20-34 years	3	29	1	02	0				1	05	1	0	0	0	.25533372	6	1		1.94	1064
20-34 years	3	36	2	01	0				0	00	0	0	0	0	.044172768	6			2.41	1065
20-34 years	4	38	1	01	0				0	00	0	1	0	0	.0021627052	0			2.81	1066
20-34 years	3	37	2	02	2	8			0	01	0	1	0	0	-.17838234	4	6		2.34	1067
20-34 years	4	39	1	01	0				1	08	1	0	0	0	1.318301	6			3.87	1068
20-34 years	3	37	1	01	0				0	00	0	0	0	1	.14306538	0			2.45	1069
< 20	1	38	2	02	0				1	05	0	1	0	0	.20381978	6			2.49	1070
20-34 years	2	28	2	01	0				1	06	0	0	0	0	.038124837	6			2.27	1071
< 20	1	38	2	02	0				0	00	0	0	0	0	-.25902095	4			2.14	1072
20-34 years	4	37	1	01	0				1	04	0	0	0	0	-.434737	3			2.27	1073
20-34 years	5	40	1	01	0				0	00	1	0	0	0	.3546344	4	6		2.64	1074
< 20	1	31	1	02	2				0	00	0	0	0	0	-.36269644	0			2.81	1075
< 20	1	39	1	01	0				1	07	0	1	0	0	-.60931492	6			2.44	1076
20-34 years	1	36	2	01	2	3	8		0	01	0	1	0	0	-.44444335	1			2.36	1077
20-34 years	3	41	2	01	0				1	08	0	0	0	0	.51672727	6	1		2.42	1078
< 20	1	33	2	01	1				1	08	1	0	0	0	-.5104692	6	4		1.68	1079
20-34 years	3	38	2	02	0				0	03	0	0	0	0	-.38886234	4	1		2.21	1080
>= 35	6	40	1	01	0				1	05	0	1	0	0	-.2253034	1			2.71	1081
20-34 years	5	33	1	01	0				0	04	0	0	0	0	-.38332736	1			2.7	1082
< 20	1	40	2						0	00	0	0	0	0	-.1841283	6	1		2.64	1083
>= 35	6	38	1	01	0				0	00	0	0	0	0	-.96561217	6	1		2.31	1084
20-34 years	3	35	2	01	0				0	00	0	0	0	0	-.67878091	4	3		2.98	1085
20-34 years	2	40	1	01	8				1	09	0	0	0	0	.68752474	4	1		2.62	1086
20-34 years	1	35	2	02	0				1	08	0	0	0	0	.27163154	3			2.13	1087
< 20	1	40	2	01	0				0	06	0	0	0	1	-.72016495	6			2.25	1088
< 20	1	37	2	02	0				0	00	0	0	0	0	-.43946064	1	6		2.61	1089
< 20	2	42	2	01	0				0	00	0	0	0	0	-.4208065	1	8		2.51	1090
< 20	3	36	1	01	0				0	00	0	0	0	0	-1.5151067	0			2.37	1091
20-34 years	3	39	2	01	0				1	04	0	0	0	0	-.37584305	0			2.57	1092
>= 35	6	34	1	01	0				0	00	0	0	0	0	-.19811444	6	1	8	6.66	1093
20-34 years	3	41	1	02	2				0	03	0	0	0	0	-.16166729	1			2.78	1094
20-34 years	4	41	2	02	0				0	00	0	0	0	0	-1.5725555	6			2.43	1095
< 20	1	39	1						0	00	0	0	0	0	1.1281677	0			2.8	1096
< 20	1	40	1	09	0				1	05	0	0	0	0	-.64623749	3			2.59	1097
< 20	1	36	2	01	2	8			1	06	0	0	0	0	-.33190107	3			2.26	1098
20-34 years	5	39	2	01	0				0	00	0	0	0	0	1.3004656	6			2.79	1099
20-34 years	2	41	2	01	0				1	07	0	0	0	1	.87931532	6			1.94	1100
< 20	1	39	2	01	2				0	00	0	0	0	0	.4216198	6	3		2.4	1101
20-34 years	3	37	2	01	0				0	00	0	0	0	0	-.95185214	6			2.73	1102
20-34 years	3	38	1	06	2				0	00	0	0	0	0	-.80117458	1	4	6	2.82	1103
< 20	1	40	2	06	2				1	08	0	0	0	0	.83412158	0			2.84	1104
20-34 years	5	32	1	01	0				0	00	0	1	0	1	-.066582099	4	1		3.12	1105
20-34 years	5	35	1	01	0				0	00	0	0	0	0	-.60917038	6			2.77	1106
20-34 years	3	36	2	01	0				0	00	0	1	0	1	-.86769164	6			2.17	1107
< 20	1	38	1	01	8				1	08	0	0	0	0	.19032179	4	1		2.73	1108
20-34 years	3	36	2	09	0				0	00	0	0	0	0	.11174998	6			2.64	1109
< 20	1	36	1	01	0				1	06	0	0	0	0	-.12243412	4	5		2.23	1110
20-34 years	2	35	2	01	0				1	06	0	0	0	0	-.43292823	6	1		2.23	1111
>= 35	5	29	1	01	0				0	00	0	0	0	0	-.38332736	6	4		2.12	1112
20-34 years	3	38	1	01	1				0	00	0	0	0	1	-.93749297	6			3.15	1113
20-34 years	4	43	1	01	0				0	00	0	0	0	0	.080374591	1	6		1.88	1114
20-34 years	4	37	1	01	0				0	00	0	0	0	0	-.1556589	6	4		2.22	1115
20-34 years	3	36	2	01	0				0	00	0	0	0	0	-1.1593862	6			2.75	1116
< 20	1	35	2	01	0				1	08	1	0	0	0	-.52583075	4	3	1	2.22	1117
20-34 years	3	40	1	01	0				0	00	1	0	0	0	.16688974	0			2.26	1118
20-34 years	2	40	2	02	0				0	03	0	0	0	0	1.2420102	0			2.63	1119
20-34 years	3	33	1	01	8				0	00	0	1	0	0	.41297105	1			2.31	1120
< 20	1	40	1	01	2				0	00	0	0	0	0	.27709121	4	6		2.34	1121
20-34 years	4	40	1	02	0				0	00	0	0	0	0	-.85739148	0			2.46	1122
20-34 years	4	39	2	02	0				0	00	0	0	0	0	-.81524432	4			2.14	1123
20-34 years	4	37	1	01	0				0	02	0	0	0	0	-1.2428815	0			2.7	1124
20-34 years	4	40	2	01	1				1	07	0	0	0	0	.68530667	3	6	1	2.71	1125
20-34 years	4	36	1	01	0				0	00	0	0	0	0	-.37156326	3	1		3.05	1126
< 20	1	39	2	01	1	2			0	00	0	0	0	0	1.0139207	1			2.61	1127
20-34 years	7	38	1	01	8	8			0	00	0	0	0	0	-.38332736	4	6		2.62	1128
20-34 years	3	35	2	01	0				0	00	0	0	0	0	-.83916485	5			2.4	1129
< 20	1	40	2	01	2				1	09	0	0	0	0	.91546774	4	6		2.34	1130
20-34 years	5	42	1	01	0				0	00	0	0	0	0	-1.309754	1			2.65	1131
20-34 years	2	40	1	01	2				1	09	0	0	0	0	.05358899	4	3		2.69	1132
< 20	1	40	1	01	8				1	07	0	0	0	0	-.14791015	4	6		1.94	1133
20-34 years	4	39	1	01	0				1	08	0	1	0	0	.11901535	0			2.1	1134
< 20	1	39	2	02	0				1	07	0	0	0	0	-.81096452	6			2.41	1135
< 20	1	37	2	02	8	3			1	09	0	0	0	0	.64240104	6			2.3	1136
< 20	2	37	1	01	0				1	05	0	0	0	0	.66446584	6			1.93	1137
< 20	1	39	2	01	2				0	03	0	0	0	0	.2836507	1			1.97	1138
< 20	1	39	2	01	0				0	00	0	0	0	0	-1.2428815	4	1		2	1139
< 20	1	36	2	03	0				1	08	0	0	0	0	1.8145291	0			2.8	1140
< 20	1	37	1	02	0				1	05	0	0	0	0	.38049322	1			2.84	1141
20-34 years	3	37	1	01	0				1	07	0	0	0	0	2.1049912	1	4		2.91	1142
< 20	1	36	1	01	0				1	05	0	0	0	0	-.7259925	4	5	6	2.19	1143
20-34 years	1	40	1	01	0				0	00	0	0	0	0	.011585312	0			2.19	1144
< 20	1	41	2	02	0				1	07	1	0	0	0	-.74592274	6			2.06	1145
20-34 years	4	37	2	01	0				1	06	0	0	0	0	.028539583	4	6		2.19	1146
20-34 years	1	39	2	01	2				1	11	1	0	0	0	2.7631392	3			2.64	1147
20-34 years	3	39	2	01	0				0	02	0	0	0	1	-.54153347	1			2.16	1148
20-34 years	2	33	1	02	0				0	00	0	0	0	0	-1.1970668	6			2.49	1149
20-34 years	5	40	1	01	0				0	00	0	0	0	0	-.93749297	4			2.91	1150
20-34 years	2	41	1	01	0				1	09	0	0	0	0	.35418764	6			2.8	1151
20-34 years	2	37	2	01	2				0	03	0	1	0	0	-.14820515	1			2.69	1152
>= 35	3	31	1	01	0				0	00	0	0	0	0	-.56260777	1	6		2.67	1153
20-34 years	2	40	2	02	1				0	00	0	0	0	0	-1.1689475	1			2.58	1154
< 20	1	36	2	01	8				1	09	0	0	0	0	-.12649958	2	6		2.19	1155
20-34 years	2	40	2	01	0				0	00	0	0	0	0	.21831603	6	4		2.81	1156
< 20	1	40	2	02	0				1	09	0	0	0	0	.98001271	4	1	7	2.54	1157
20-34 years	1	41	2	02	2				1	07	0	0	0	0	-1.1079599	1	6		2.72	1158
20-34 years	2	29	1	08	6				1	07	1	0	0	1	.20395686	0			2.88	1159
< 20	1	40	2	08	8	6	2		1	09	0	0	0	0	1.8334574	0			2.82	1160
< 20	1	38	1	01	0				1	08	0	0	0	0	-.085427105	3			2.4	1161
< 20	1	39	1	02	0				1	11	0	0	0	0	1.502635	6	1		1.89	1162
20-34 years	4	43	2	01	0				0	00	1	0	0	0	-.1318828	1			2.31	1163
20-34 years	1	36	2	01	0				1	00	0	0	0	0	.048528556	1			1.81	1164
20-34 years	2	42	2	01	1				1	07	1	0	0	0	-.15746766	6	5		2.5	1165
< 20	1	39	2	01	0				0	00	0	0	0	0	-.98953271	6			2.33	1166
20-34 years	2	41	1	01	0				0	00	1	0	0	0	-1.4463619	1			3	1167
20-34 years	5	41	2	01	0				0	00	0	0	0	0	-1.4598682	0			2.29	1168
20-34 years	2	37	1	02	8				1	05	0	0	0	0	-.22368035	4	6	1	2.75	1169
20-34 years	3	42	2	01	0				1	03	0	0	0	0	-.51493585	1			2.89	1170
20-34 years	2	36	1	02	0				1	05	0	0	0	0	1.3459902	4	1		3.06	1171
< 20	1	41	2	02	3				0	00	0	0	0	0	-.53369522	1			2.52	1172
< 20	1	33	1	01	8				1	06	0	1	0	0	-.30100226	1			1.78	1173
< 20	3	42	1	01	2				1	09	0	0	0	0	1.8015977	1			2.28	1174
20-34 years	5	39	2	02	2	8			1	10	0	0	0	0	1.8421127	6			3.44	1175
20-34 years	4	31	1	01	0				0	00	0	0	0	0	.59034395	4			1.57	1176
20-34 years	5	36	1	01	0				1	05	0	0	0	0	.86570114	4			2.65	1177
< 20	1	29	2	02	0				1	09	0	0	0	0	.3376064	6			2.04	1178
< 20	1	38	1	02	0				0	00	0	0	0	0	-.063296415	5			2.55	1179
>= 35	5	37	2	01	0				0	00	0	0	0	0	-.69093794	1	6		1.36	1180
>= 35	7	37	1	01	0				0	00	0	0	0	0	-1.0877522	6			2.5	1181
< 20	2	40	1	01	1				0	02	1	0	0	0	-.14205728	4	6	1	2.22	1182
< 20	1	34	2	01	0				1	03	0	0	0	0	.32738522	4			1.59	1183
20-34 years	3	40	2	01	8				1	10	0	0	0	0	2.9125953	6			2.74	1184
20-34 years	8	38	2	01	0				0	00	0	0	0	0	-1.2428815	1			2.63	1185
20-34 years	2	42	2	01	0				0	03	0	1	0	0	.18859531	6	1	4	3.02	1186
20-34 years	3	30	2	01	0				0	00	1	0	0	0	-.65661013	4			2.36	1187
< 20	1	36	2	01	0				1	07	1	0	0	1	-.26074743	4	6		1.92	1188
< 20	1	36	1	01	8	2			1	09	1	0	0	0	1.1066298	0			2.18	1189
< 20	1	37	1	02	1	2	8		1	09	0	0	0	0	2.5445535	4	1	6	2.58	1190
< 20	1	39	1	04	2				0	05	0	0	0	0	.48553655	4	3		3.33	1191
20-34 years	3	39	2	01	0				1	08	0	0	0	0	.86495614	6			2.4	1192
< 20	2	38	2	01	8				1	05	0	0	0	0	-1.1709648	6			2.15	1193
20-34 years	1	39	1	01	0				1	10	0	0	0	0	-.0589533	1			2.58	1194
20-34 years	1		1	05	2				1	12	0	0	0	0	2.4175682	0			3.3	1195
20-34 years	4	36	2	01	0				0	00	1	0	0	0	-.31582752	6	3		2.34	1196
< 20	1	35	2	01	8				1	13	0	0	0	0	1.9136463	6			2.19	1197
20-34 years	4	37	1	01	0				1	08	0	0	0	0	1.9054459	1	6		2.66	1198
< 20	1	32	1	02	2				0	06	0	0	0	0	.49136722	1	4		1.63	1199
20-34 years	2	39	1	01	0				0	00	0	0	0	0	-.42547449	4	1		2.8	1200
>= 35	2	37	1	01	0				1	05	0	0	0	0	-.12249421	4	6	1	2.3	1201
20-34 years	4	40	2	01	0				0	00	0	0	0	0	-.48943326	7			2.79	1202
20-34 years	4	33	2	01	0				1	04	0	0	0	0	.43560594	7			2.57	1203
20-34 years	1	38	1	01	8				1	05	0	0	0	0	.85046101	1			2.35	1204
< 20	1	38	1	02	2				1	09	0	0	0	0	1.6994486	1			3.17	1205
20-34 years	2	41	2	01	0				1	06	0	0	0	0	.027826697	1	4		2.85	1206
< 20	1	37	1	01	0				1	09	0	1	0	0	-.65142018	6	4	1	1.54	1207
< 20	1	37	1	01	2	8			0	03	0	0	0	0	-.44736224	4			2.58	1208
< 20	2	37	2	01	0				1	07	0	0	0	0	.35750684	4			2.2	1209
>= 35	3	30	1	01	0				1	10	0	0	0	0	1.1485395	3	4		3.29	1210
< 20	1	34	2	02	2				1	07	0	0	0	0	-1.1022201	1	6		1.9	1211
>= 35	99	40	2	01	0				0	03	0	0	0	0	-.58329606	6	1		2.62	1212
< 20	1	37	1	01	0				1	09	0	0	0	0	1.0448372	1	6		2.7	1213
20-34 years	5	30	1	02	0				0	00	0	0	0	0	-.0013337597	3			3.12	1214
20-34 years	3	38	1	01	0				0	00	0	0	0	0	-1.5870234	4	1		2.71	1215
20-34 years	6	40	2	01	0				0	00	0	0	0	0	.22461574	6			1.99	1216
20-34 years	3	39	2	01	0				0	00	0	0	0	1	-.8849535	2			1.91	1217
< 20	1	36	2	01	0				1	08	1	0	0	0	.43008474	4	1		1.82	1218
< 20	1	35	2	01	0				0	02	0	0	0	0	-.96715337	6			2.5	1219
20-34 years	3	38	1	02	0				0	00	0	0	0	0	-.58930451	1	4		2.86	1220
20-34 years	1	41	2	02	8				1	06	0	0	0	0	-.81096452	0			2.05	1221
>= 35	4	32	1	01	1				1	07	0	0	0	0	.39565656	4	1		1.83	1222
< 20	1	33	2	05	2				1	05	0	0	0	0	-.38193589	0			1.43	1223
20-34 years	2	39	2	01	0				0	00	1	0	0	0	-.69779551	0			2.01	1224
< 20	1	42	2	02	0				1	09	0	0	0	0	-.8249507	1	6		2.09	1225
< 20	1	40	2	02	0				1	08	0	0	0	0	.87389451	3	4		3.19	1226
20-34 years	7	39	1	01	0				0	00	0	0	0	1	-.88398916	4			2.91	1227
< 20	1	39	2	01	8				0	00	0	0	0	0	-.034714904	4	1		2.02	1228
20-34 years	3	39	1	01	0				1	10	0	0	0	0	.48108912	6			2.22	1229
< 20	1	38	1	01	0				1	04	0	0	0	1	.71287531	4	6		2.9	1230
< 20	1	38	1	01	2				1	10	0	0	0	0	.72863775	1	4		2.88	1231
20-34 years	4	34	1	02	0				1	05	1	0	0	0	-.016806167	1			1.82	1232
20-34 years	3	39	2	02	0				0	00	1	0	0	0	-.5327915	8			2.24	1233
< 20	2	43	2	01	0				1	09	0	0	0	0	1.7454228	6			2.49	1234
20-34 years	2	39	1	01	0				0	03	0	0	0	0	-.78360254	4	1		1.95	1235
< 20	1	40	2	01	1	8			1	09	1	0	0	0	2.0967908	4			2.39	1236
< 20	1	37	2	01	0				1	08	0	0	0	0	.024396237	6			2.18	1237
< 20	1	41	1						1	05	0	0	0	0	1.0756018	1			2.09	1238
< 20	1	40	1	06	2	5			1	09	0	0	0	0	1.9432807	3			6.66	1239
20-34 years	1	37	2	02	0				0	02	0	0	0	0	.70433706	5			2.33	1240
20-34 years	5	40	2	01	0				0	00	0	0	0	0	-.014418535	6			2.43	1241
20-34 years	3	37	1	02	2				0	00	0	1	0	0	-.8249507	0			3.44	1242
20-34 years	3	41	1	01	0				0	03	0	1	0	0	.3686839	1	4		2.58	1243
20-34 years	2	39	1	01	0				1	09	0	0	0	0	-.0589533	5	4	6	2.71	1244
< 20	1	37	1						0	00	0	1	0	0	-.97506481	6			2.49	1245
20-34 years	2	31	1	10	0				0	00	0	0	0	0	-.38332736	6	1		1.93	1246
20-34 years	2	41	1	02	0				1	06	0	0	0	0	-.67464614	0			3.28	1247
< 20	2	40	1	01	0				0	04	0	0	0	0	-.36269644	0			2.78	1248
< 20	1	40	1	02	1				1	08	0	0	0	0	-.88595802	4	3		2.55	1249
< 20	1	41	1	02	0				1	09	0	0	0	0	-.12436574	6			2.79	1250
20-34 years	6	36	1	01	0				0	02	1	0	0	0	.43745598	4			2.11	1251
< 20	1	35	1	01	0				1	08	0	0	0	0	-.44205573	1			2.39	1252
< 20	1	40	1	02	2				1	09	0	0	0	0	1.2719485	3			3.63	1253
20-34 years	3	40	1	01	0				0	00	0	0	0	0	-.71226335	6			2.85	1254
< 20	2	39	2	02	0				0	00	0	0	0	0	-.087361954	4	2		2.22	1255
< 20	1	42	2	02	3				1	06	0	0	0	0	.26795092	4	1	6	2.14	1256
20-34 years	2	36	1	01	0				0	00	0	0	0	0	-.54153347	1			2.5	1257
< 20	1	39	2	02	0				1	09	0	0	0	0	1.3667835	3	8		2.24	1258
< 20	1	28	2	02	0				0	00	0	0	0	1	.26305595	1	4		1.67	1259
20-34 years	2	35	2	01	0				0	00	0	1	0	0	-1.3239682	6			1.7	1260
< 20	2	38	1	01	0				1	05	1	0	0	0	-.35020879	0			2.58	1261
< 20	1	39	2	02	0				1	07	0	1	0	0	-1.5870234	6	4		2.67	1262
20-34 years	3	41	1	01	0				1	03	0	0	0	0	-1.4024193	6	4		3.3	1263
20-34 years	3	39	2	01	0				1	08	0	0	0	0	.86513472	6			2.59	1264
20-34 years	2	39	2	01	1				1	05	0	0	0	1	.3686839	3	6		2.35	1265
< 20	1	38	1	02	0				0	04	0	1	0	0	.17462702	4	1		2.66	1266
20-34 years	3	38	2	01	0				0	00	0	0	0	1	-.70702362	6			2.47	1267
< 20	2	39	1	07	6				0	00	0	0	0	0	-.46612161	4	1		4.31	1268
< 20	2	43	2	01	0				0	00	0	0	0	0	-1.2445678	6			2.75	1269
< 20	2	40	2	01	2				1	09	0	0	0	0	.76819712	6	1		2.27	1270
20-34 years	3	41	2	01	0				0	00	0	0	0	0	-1.4318941	4			3.02	1271
< 20	1	34	1	02	0				0	00	0	0	0	0	-1.1709648	1			1.87	1272
20-34 years	4	40	2	01	8				1	05	0	0	0	0	-.45367476	6			2.43	1273
20-34 years	2	38	1	02	0				1	08	0	0	0	1	1.7658595	4	6		3.07	1274
20-34 years	1	36	1	02	8	2			1	12	0	0	0	0	.90167761	4	6	1	2.86	1275
20-34 years	3	36	2	01	1				0	00	0	0	0	0	-.75522536	4			2.62	1276
20-34 years	3	36	2	01	0				0	00	0	1	0	0	.4098863	1	4		1.88	1277
20-34 years	3	36	1	01	0				0	00	0	1	0	0	-.88170719	3			2.71	1278
20-34 years	6	38	1	01	3	8			0	00	0	0	0	0	-.52398884	4			2.05	1279
< 20	1	35	1	01	0				1	09	0	0	0	0	.93999565	6			1.66	1280
>= 35	7	40	1	01	0				1	05	0	0	0	1	.22945942	1			2.91	1281
< 20	1	39	2	02	3				1	09	0	0	0	0	2.6674037	6			2.1	1282
20-34 years	1	33	2	01	8	3			1	08	0	0	0	0	-.80324513	1	6		1.83	1283
20-34 years	1	38	1	01	0				0	00	0	1	0	0	-1.2445678	6			1.86	1284
20-34 years	3	39	2	02	0				0	00	0	0	0	0	.12646909	6			2.44	1285
< 20	1	32	2	02	0				0	00	0	0	0	0	.68497288	6	4		2.37	1286
< 20	1	40	1	01	2	3	1		0	00	0	0	0	0	1.1705475	4	1		2.77	1287
20-34 years	3	36	1	01	0				1	05	0	0	0	0	-1.1301942	6	5		2.4	1288
20-34 years	4	38	1	01	0				0	00	0	0	0	0	-.70255697	4	1	6	2.94	1289
20-34 years	2	40	1	02	0				1	08	0	0	0	1	-.10348966	6	1		3.09	1290
< 20	1	39	2	02	2				1	09	0	0	0	0	2.227031	6	1	4	3.08	1291
20-34 years	5	38	2	01	1				0	00	0	1	0	0	-1.1690925	4	6		2.61	1292
< 20	1	41	2	02	8				1	06	0	0	0	0	-.28462034	0			2.1	1293
< 20	1	39	1	02	2	8			1	09	0	1	0	0	-.33994612	4	1		2.45	1294
< 20	1	39	1						0	00	0	0	0	0	-.78773856	6	4		2.78	1295
< 20	1	40	2	04	2				1	10	0	0	0	0	3.0371644	8			3.59	1296
< 20	1	35	2	01	0				1	05	0	0	0	0	-.96917069	6			1.82	1297
20-34 years	2	40	2	02	2	8			1	08	0	0	0	0	1.8542038	5	6		2.12	1298
< 20	1	37	2	02	2				0	00	0	1	0	0	-.18508542	6			2.22	1299
< 20	2	38	1	01	0				0	00	0	0	0	0	-.53974158	1			2.25	1300
20-34 years	3	39	1	01	0				0	00	1	0	0	0	-1.2428815	0			2.96	1301
< 20	1	38	2	02	0				1	09	0	0	0	0	1.9809512	3			2.73	1302
20-34 years	3	37	2	01	0				1	08	0	0	0	0	.34718066	4	1		2.51	1303
< 20	1	37	1	01	1	3	2		1	08	1	0	0	0	1.8927001	6	4		2.14	1304
20-34 years	4	37	2	02	8				1	03	0	0	0	0	2.5778906	4	1		2.66	1305
20-34 years	1	39	2	02	8				1	07	0	0	0	0	-.0589533	4	6		2.73	1306
20-34 years	4	38	1	01	0				1	08	0	0	0	0	-.56189549	1			2.97	1307
< 20	1	41	1	02	2	8	3	1	0	03	0	0	0	0	.16783714	4	3		6.66	1308
20-34 years	3	38	1	01	0				1	09	0	1	0	0	-.084352449	0			2.96	1309
20-34 years	2	40	1	01	0				1	05	0	0	0	0	.84749413	4			2.29	1310
20-34 years	3	37	1	01	1				0	00	0	1	0	0	.18731229	6			2.81	1311
20-34 years	4	38	2	01	0				1	06	0	0	0	0	-.38150194	2	4		2.52	1312
20-34 years	1	38	1	02	2				1	10	0	0	0	0	1.5603428	2			2.4	1313
< 20	1	39	2	01	8				1	09	0	0	0	0	.99467915	4			2.48	1314
< 20	2	39	1	02	0				1	07	0	0	0	0	.05358899	1			2.58	1315
20-34 years	4	31	1	01	0				1	06	0	0	0	0	-.83916485	6			2.62	1316
< 20	1	36	2	02	1				0	00	0	0	0	0	-.073312484	1	6	4	2.15	1317
20-34 years	6	39	2	01	0				0	00	0	0	0	1	-.89369547	0			2.34	1318
20-34 years	3	41	1	01	0				1	05	0	0	0	0	.89336479	1	4		2.51	1319
20-34 years	3	34	1	01	0				0	00	0	0	0	0	-.81096452	4			2.3	1320
>= 35	6	32	2	01	8				0	00	0	0	0	0	-.33340302	6			2.09	1321
20-34 years	6	36	1	01	2				0	01	0	0	0	0	1.2017446	4	6		2.57	1322
20-34 years	2	35	1	01	2				0	00	0	0	0	0	-.28722125	3			1.94	1323
20-34 years	4	41	1	01	1	3			0	00	0	0	0	0	-.76913464	4			3.14	1324
< 20	1	42	2	02	0				1	06	0	0	0	0	-.14048573	6	4		3.69	1325
< 20	1	37	1	02	3				0	00	0	0	0	0	-.16967849	0			2.01	1326
< 20	1	40	1	02	0				1	08	0	0	0	0	1.9136463	4			3.03	1327
20-34 years	2	41	2	01	0				1	09	0	0	0	1	-.50228328	0			2.79	1328
< 20	1	40	2	01	2				0	00	0	0	0	0	.074833319	4			3.28	1329
< 20	1	38	1	02	0				1	08	0	0	0	1	.51339912	3			2.35	1330
20-34 years	2	35	1	01	8				0	00	0	0	0	1	.012236286	0			3.26	1331
< 20	1	40	1	01	0				0	00	0	0	0	0	-.65265113	4			2.19	1332
20-34 years	3	37	1	01	0				1	05	0	0	0	1	-.38332736	1	6		2.63	1333
< 20	1	37	1	02	0				1	07	0	0	0	0	-.50800306	4			2.24	1334
20-34 years	1	39	2	06	2				1	10	0	0	0	0	2.2401199	8			3.07	1335
20-34 years	4	37	1	01	0				0	00	0	0	0	1	-.12497915	4			1.82	1336
< 20	1	43	1	02	2	8			1	06	0	0	0	0	.71186638	4	1	3	3.3	1337
20-34 years	2	36	2	01	0				0	00	0	1	0	0	-.50633389	0			2.75	1338
20-34 years	1	36	2	02	0				0	02	0	0	0	1	.5572387	6	1		2.13	1339
< 20	1	36	2	02	0				1	05	0	0	0	0	-.77656263	6			1.57	1340
20-34 years	5	42	1	01	0				0	03	0	0	0	0	.41069394	0			3.05	1341
< 20	1	33	1	01	0				0	00	0	0	0	0	-.16717403	4			2.31	1342
20-34 years	7	38	1	01	8				1	05	0	1	0	0	-.10989459	4			3.08	1343
20-34 years	2	40	1	01	0				0	00	0	0	0	0	-.41858456	4			3.19	1344
20-34 years	4	39	2	01	8				0	00	0	0	0	1	-.033094503	4	6	1	3.04	1345
< 20	1	39	1	02	0				1	05	0	0	0	0	-.16006276	1	4		2.92	1346
>= 35	5	40	1	01	1				1	09	0	0	0	0	1.4022832	0			2.22	1347
< 20	1	36	2	02	0				0	00	0	0	0	0	-.60917038	6			2.32	1348
< 20	1	32	2	01	0				1	06	0	0	0	0	1.0227768	3			1.15	1349
20-34 years	2	39	1	01	1				0	00	0	0	0	0	-.61149639	1			2.92	1350
20-34 years	5	37	2	01	0				0	00	0	0	0	0	.86501819	4	1		2.37	1351
< 20	1	39	1	08	6	2			1	14	0	0	0	0	2.9374955	0			3.52	1352
20-34 years	2	32	1	03	8				0	00	0	0	0	0	-1.474336	3			3.35	1353
20-34 years	2	43	1	01	0				0	00	0	0	0	0	-.3221947	0			2.4	1354
< 20	1	41	2	01	8				1	08	0	0	0	0	1.1141269	6			2.47	1355
< 20	1	35	1	02	2				1	05	0	0	0	0	-1.0410874	6	3		1.79	1356
< 20	1	33	2	02	0				0	03	0	0	0	0	.10995427	1	6		2.34	1357
20-34 years	2	38	2	01	0				0	03	0	0	0	0	-.59728223	0			3.13	1358
20-34 years	3	39	1	01	8				0	03	0	1	0	1	.018946268	6	4		2.78	1359
< 20	1	37	2	01	0				1	06	0	0	0	0	.3154968	1	6		1.53	1360
>= 35	8	37	2	01	0				0	00	0	0	0	0	.35325953	6	1		1.73	1361
20-34 years	4	37	2	06	2				0	00	0	0	0	1	-.35596606	4			2.78	1362
20-34 years	3	40	1	08	2	8	3	6	0	00	0	0	0	0	-.0070518493	3			3.29	1363
20-34 years	3	38	2	01	1				0	00	0	0	0	0	-.9682073	1	4		1.65	1364
< 20	1	37	1	01	0				1	08	0	0	0	1	-.71673	6	4		2.95	1365
20-34 years	3	37	1	01	1	2			1	05	0	0	0	0	.38284412	4	6		3.11	1366
20-34 years	1	31	2	01	0				0	02	0	1	0	0	-1.0118432	3			1.91	1367
< 20	1	35	2	01	8				1	07	0	0	0	1	-.62315655	4			1.63	1368
20-34 years	3	37	2	03	0				1	10	0	0	0	0	1.0813556	6			2.9	1369
20-34 years	2	39	2	01	0				1	09	0	0	0	0	1.9402642	4	1		2.64	1370
< 20	1	41	1	02	0				1	09	0	0	0	0	.86291617	4			2.61	1371
< 20	1	40	2	02	2				1	08	0	0	0	0	.077365085	3	4	1	2.54	1372
< 20	1	36	2	02	2	8			1	07	0	0	0	0	-1.147387	6			6.66	1373
20-34 years	1	29	1	02	2				0	00	0	0	0	0	-1.2729704	3	4	6	2.05	1374
20-34 years	2	39	2	01	0				1	07	0	0	0	0	1.1710559	2	7		2.8	1375
20-34 years	8	38	2	01	0				0	00	0	0	0	1	.72561139	4			2.54	1376
20-34 years	3	40	2	01	0				1	07	0	0	0	0	.35371974	1			2.69	1377
< 20	1	32	1	02	0				1	09	0	0	0	0	1.2719485	1	8		2.15	1378
20-34 years	3	37	1	01	0				0	00	0	0	0	1	-.22664537	4			2.71	1379
20-34 years	2	40	2	01	0				0	00	0	0	0	0	-.96561217	6	1		2.7	1380
20-34 years	2	37	1	05	8				0	00	0	1	0	0	.27184123	4	8		1.73	1381
20-34 years	3	38	2	01	1	8			0	03	1	0	0	0	-.73794377	6	4		2.23	1382
20-34 years	2	36	2	01	0				0	00	0	1	0	0	-1.1709648	6			1.63	1383
< 20	1	38	1	02	0				1	09	0	0	0	0	.069911346	4	1	6	2.94	1384
< 20	1	32	2	01	2				1	09	0	0	0	0	.77455634	6			1.7	1385
20-34 years	1	36	2	01	8				0	00	0	0	0	0	-.52398884	4	6		2.37	1386
< 20	1	36	1	01	8				1	06	0	0	0	0	-.73794377	4	1		2.01	1387
< 20	2	39	1	01	0				1	02	0	0	0	0	-.8249507	6	1		2.44	1388
20-34 years	3	39	2	01	0				1	03	0	0	0	1	.41025537	6			2.56	1389
20-34 years	2	39	2	01	2				1	10	0	0	0	0	1.8152882	1			2.9	1390
< 20	1	37	1	02	0				1	09	0	0	0	0	.4399761	1	4	6	2.18	1391
20-34 years	1	40	1	01	0				0	00	0	0	0	0	-.43830135	1			2.08	1392
< 20	1	35	2	01	0				0	00	0	0	0	0	-.32004634	6			1.99	1393
20-34 years	5	39	1	01	0				1	11	0	0	0	0	1.0224488	8			2.38	1394
< 20	1	41	1	01	0				0	05	0	0	0	0	.080374591	6			2.24	1395
20-34 years	7	31	1	01	0				0	00	0	0	0	0	-.52398884	6			1.59	1396
20-34 years	2	42	2	01	0				0	00	0	1	0	0	-.94329637	6			2.18	1397
20-34 years	2	36	2	01	0				1	06	1	0	0	1	-.35152054	4			2.33	1398
>= 35	6	42	2	01	0				0	00	0	0	0	0	-.56260777	4			2.87	1399
20-34 years	2	35	2	02	2	8			0	00	0	1	0	0	-.26292059	1	6		2.29	1400
20-34 years	3	39	1	01	0				0	00	0	1	0	0	-1.1305592	4			2.53	1401
20-34 years	3	32	2	01	0				0	00	0	0	0	0	-1.1022201	6			1.73	1402
20-34 years	2	37	2	02	0				0	00	0	0	0	0	1.777328	1			2.77	1403
20-34 years	3	39	2	01	0				0	00	0	0	0	0	-.67458284	6			2	1404
< 20	1	33	1	02	2				1	08	0	0	0	0	1.835767	3	1	6	1.81	1405
20-34 years	3	40	1	01	0				0	00	0	1	0	0	-.250278	4	3		2.62	1406
20-34 years	3	43	1	01	0				1	05	0	1	0	0	-.6743567	4			2.32	1407
< 20	1	37	1	02	0				1	07	0	0	0	0	-1.1690925	4			2.94	1408
20-34 years	2	32	1	01	0				0	00	1	0	0	0	-.81096452	6	4		2.8	1409
< 20	2	38	2	01	0				0	00	0	0	0	0	-.45880255	6	1		2	1410
< 20	1	40	2	02	0				0	05	0	0	0	0	1.1066645	6	1		2.28	1411
< 20	1	34	1	01	0				1	06	0	0	0	0	.34389246	3			1.59	1412
20-34 years	2	38	2	01	0				0	00	0	0	0	0	.55072701	6	1		2.3	1413
< 20	1	41	2	08	2	8	6		1	09	0	0	0	0	1.7903655	0			3.48	1414
20-34 years	3	39	1	01	0				0	00	0	0	0	0	-.90617442	6			2.59	1415
< 20	2	37	2	01	0				0	00	0	1	0	0	1.3118762	1	4	5	2.34	1416
< 20	1	42	2	01	0				1	09	0	0	0	0	-.10563626	6			2.48	1417
< 20	2	39	1	01	0				1	09	0	0	0	0	1.0708582	4	3		2.41	1418
< 20	1	40	2	01	8				1	05	0	0	0	0	1.0852817	1	4		2.47	1419
< 20	1	38	1	01	2	8			1	08	0	0	0	0	1.1964614	1	6		2.76	1420
20-34 years	99		1						0	00	0	0	0	0	-1.5870234	0			2.37	1421
20-34 years	9	40	1	01	0				0	00	0	0	0	0	1.4306761	4	1		2.6	1422
20-34 years	4	41	2	01	0				1	05	1	0	0	0	-.43191102	1	6		2.15	1423
20-34 years	3	38	2	01	0				1	05	0	0	0	0	-.023388147	6	8		2.92	1424
< 20	2	40	1	01	0				1	08	0	0	0	1	-1.1022201	6			1.94	1425
20-34 years	4	39	2	02	0				0	00	1	0	0	1	.091414556	6			2.42	1426
< 20	1	34	2	02	2				1	09	0	0	0	0	1.1934747	6	8		1.96	1427
20-34 years	2	43	2	01	0				1	12	0	0	0	0	1.4414208	6			3.07	1428
20-34 years	6	40	1	01	0				0	00	0	0	0	0	-.90042591	3	4		2.75	1429
20-34 years	2	38	1	01	0				1	03	0	0	0	0	-.64623749	4			2.22	1430
20-34 years	2	41	1	01	0				1	08	0	0	0	0	-.030855639	6			2.89	1431
< 20	1	41	2	02	0				1	02	0	0	0	0	.27841696	2			2.23	1432
< 20	3	39	1	01	0				0	05	0	1	0	0	1.3923125	1	4		3.09	1433
< 20	1	39	2	01	0				1	05	0	0	0	0	-.037663743	4			2.64	1434
20-34 years	4	39	1	01	1				0	00	0	0	0	0	-.53369522	3	6		2.39	1435
< 20	3	42	2	01	0				1	05	0	0	0	0	-.016806167	4	8		3.42	1436
< 20	2	40	1	02	0				1	07	0	0	0	0	1.8620933	1	4	6	2.63	1437
20-34 years	1	40	1	06	6				1	14	0	0	0	0	3.1850274	3	8		2.64	1438
< 20	2	42	1	02	0				1	09	0	0	0	0	-.2034819	4	6		3.06	1439
20-34 years	3	35	2	01	8				1	07	1	0	0	0	.97478306	1			1.76	1440
20-34 years	2	35	2	01	0				0	04	0	0	0	0	-.073312484	6			2.26	1441
< 20	1	33	2	01	0				0	02	0	1	0	0	-.96917069	6	4		2.31	1442
< 20	2	41	1	01	1				0	02	0	1	0	0	.48108912	6	5		2.93	1443
< 20	1	39	1	02	0				1	12	0	0	0	1	1.6035277	0			2.95	1444
< 20	1	40	1	01	0				1	05	0	0	0	0	1.0423566	0			2.31	1445
< 20	2	41	1	01	0				1	07	0	0	0	0	.646375	4	6		2.54	1446
20-34 years	4	35	1	01	0				1	06	0	1	0	0	-.35926181	6			2.01	1447
20-34 years	3	31	2	01	0				0	00	0	0	0	1	-.72934151	6			1.78	1448
20-34 years	4	39	1	01	0				1	04	1	0	0	0	.12919278	1			2.53	1449
20-34 years	4	37	1	01	0				0	00	0	0	0	0	-1.1577871	1	4		2.49	1450
< 20	1	38	2	02	0				0	02	0	0	0	0	-.55536455	6			2.63	1451
< 20	1	38	2	02	0				1	09	0	0	0	0	2.4447365	1	6		2.38	1452
< 20	1	37	1	02	2	8			1	07	0	0	0	0	1.0729971	1			2.86	1453
20-34 years	5	40	1	01	0				1	03	1	0	0	0	-.81783944	1	6		2.63	1454
< 20	1	36	1	02	2	8			0	06	0	0	0	0	-.019401256	6			2.79	1455
20-34 years	3	36	2	01	0				0	05	0	0	0	1	.070200786	0			2.11	1456
20-34 years	4	35	2	02	0				0	00	0	0	0	0	-.6743567	1	4	8	2.07	1457
< 20	1	32	1	01	8				1	08	0	0	0	0	-.44950947	1	4		1.75	1458
< 20	2	40	1	02	3				1	08	0	0	0	0	.64335811	3	4	1	2.61	1459
20-34 years	1	37	1	01	0				1	08	0	0	0	0	2.0574272	6	1	4	2.19	1460
< 20	1	35	2	01	0				0	00	0	0	0	0	-.93749297	5			1.48	1461
>= 35	6	34	2	01	0				0	00	1	0	0	0	-.39716846	0			2.55	1462
< 20	1	38	1	01	0				0	00	0	0	0	0	.35210264	6	4		2.44	1463
20-34 years	4	39	2	01	0				0	03	0	0	0	0	-.23766649	6	1		2.48	1464
20-34 years	2	35	1	01	0				0	00	0	0	0	0	-.39122894	4			1.31	1465
20-34 years	2		1	02	0				0	00	1	0	0	0	-1.1716876	4	1		2.63	1466
20-34 years	4	40	2	01	0				0	00	0	1	0	1	-.58180839	4			2.31	1467
20-34 years	2	42	2	01	2	8			0	00	0	0	0	0	-.68819779	1	6		2.74	1468
20-34 years	2	31	1	01	0				0	00	0	0	0	0	-1.4463619	2			2.14	1469
< 20	2	36	1	01	8				1	05	0	1	0	0	-.42884615	4	6		2.82	1470
20-34 years	3	43	1	01	0				0	01	0	0	0	0	.24596691	7	6		2.58	1471
20-34 years	2	40	1	01	0				0	03	1	0	0	0	-.63064027	6			2.32	1472
20-34 years	5	35	1	01	0				0	00	1	0	0	0	.87762964	6	3		2.87	1473
20-34 years	8	29	1	01	0				0	00	0	0	0	0	-.23518156	4			3.62	1474
20-34 years	2	37	1	01	2				1	12	0	0	0	0	2.7662137	6			2.47	1475
20-34 years	2	41	2	01	0				0	00	0	1	0	0	-.23876543	3			2.78	1476
20-34 years	2	39	2	07	8				1	10	0	0	0	0	1.7593837	4			3.77	1477
20-34 years	4	31	1	01	0				0	00	0	1	0	0	-.52398884	1	4		1.94	1478
< 20	3	41	2	01	0				0	00	0	1	0	0	-1.0877522	4	1		2.67	1479
20-34 years	2	33	2	01	0				0	00	0	0	0	0	-.36010134	1	6		2.61	1480
< 20	1	42	2	01	8				1	04	0	0	0	0	-.82754576	1	6		2.18	1481
20-34 years	4	40	1	01	0				1	05	0	0	0	0	-.37248874	6			3.07	1482
20-34 years	2	38	2	01	0				1	07	0	0	0	1	.3686839	1	4		2.35	1483
20-34 years	3	40	1	02	2	1	3		0	00	0	1	0	0	-.92613626	4	1		2.85	1484
20-34 years	5	34	1	01	0				0	00	1	0	0	0	.8100515	3	6		2.93	1485
20-34 years	4	35	2	01	0				0	00	0	0	0	0	-.96561217	4	1		2.29	1486
20-34 years	4	41	2	01	0				0	00	1	0	0	0	-.90618283	6	4		2.25	1487
20-34 years	2	38	1	01	0				0	02	0	0	0	0	-.82929379	4	7		2.75	1488
20-34 years	3	38	1	01	0				0	00	0	0	0	0	.0090526305	0			3.05	1489
< 20	1	37	2	01	2				0	03	0	0	0	0	.69751376	6			2.19	1490
20-34 years	2	39	2	01	3				1	10	0	0	0	0	2.1026678	6			2.29	1491
20-34 years	3	41	1	01	0				0	00	0	0	0	0	-1.1022201	3			2.23	1492
20-34 years	3	38	2	01	0				0	01	0	0	0	1	-.66059667	3			2.56	1493
< 20	1	43	2	02	0				0	00	0	0	0	0	-.24560648	1	6	4	1.96	1494
20-34 years	2	36	1	01	2				0	00	0	0	0	0	-.45880255	1			1.96	1495
20-34 years	6	29	1	01	0				0	00	0	1	0	1	-.83515793	6	1		2.42	1496
20-34 years	5	42	2	01	0				0	00	1	0	0	0	-.96561217	6			3.33	1497
20-34 years	3	40	2	01	8				0	00	0	0	0	0	-.23869848	1			2.6	1498
< 20	1	39	2	01	0				0	00	0	0	0	0	-.040341314	1	6		2.02	1499
< 20	1	33	2	02	2				0	05	0	0	0	0	-.41858456	3			1.77	1500
20-34 years	2	39	2	01	0				0	02	0	0	0	1	-.33190107	8			2.12	1501
20-34 years	1	39	1	01	0				0	00	0	0	0	0	-.30602676	1			2.71	1502
>= 35	8	38	1	01	0				0	00	0	0	0	0	.27778435	6			2.37	1503
20-34 years	3	34	2	01	0				0	00	0	0	0	0	-.83916485	3			2.22	1504
20-34 years	3	39	1	01	0				0	00	0	0	0	0	-.74310154	0			2.61	1505
< 20	2	38	2	01	8				0	03	0	0	0	0	-.1815332	4			2.15	1506
20-34 years	8	37	2	01	0				0	00	0	0	0	0	-1.1022201	1			2.31	1507
< 20	1	39	2	02	0				1	09	0	0	0	0	1.5176553	6	1		3.45	1508
< 20	3	38	1	02	2				1	07	0	0	0	0	1.6933569	6			2.45	1509
20-34 years	7	39	1	01	0				0	00	1	1	0	0	-.67443776	1			2.77	1510
< 20	1	35	1	02	8	2			1	09	0	0	0	0	1.6994486	6	4		2.37	1511
< 20	1	43	2	02	0				1	09	0	0	0	0	-.28432119	4	1		2.63	1512
20-34 years	3	42	1	02	8				0	00	0	0	0	1	1.0371455	0			3.15	1513
< 20	1	34	1	01	0				1	08	0	0	0	0	.60918909	4	6		2.48	1514
< 20	1	34	1	01	0				0	00	1	0	0	0	-.61048508	4	1	6	1.73	1515
< 20	1	34	1	02	8				1	06	0	0	0	0	.39558968	1	4	6	2.22	1516
< 20	1	40	2	01	1	3			1	08	0	0	0	1	-.73569882	6	1		2.67	1517
20-34 years	2	34	1	01	8				0	00	0	1	0	0	-.36124876	4			2.48	1518
< 20	1	34	1	01	0				1	07	0	0	0	0	-1.018419	4	1		1.34	1519
20-34 years	1	38	1	01	8				0	03	0	0	0	0	.77426237	1			2.27	1520
20-34 years	7	42	1	11	6				0	00	0	0	0	0	-.12436574	3			3.21	1521
20-34 years	2	35	1	01	0				1	04	0	0	0	0	-.60917038	1			2.42	1522
< 20	1	36	1	02	0				1	07	1	0	0	0	1.0933803	6			3.02	1523
20-34 years	2	37	1	01	0				0	00	1	0	0	0	-.66059667	6			2.51	1524
< 20	1	37	2	01	3	1			0	00	0	0	0	0	1.0139207	4	1		2.47	1525
20-34 years	1	41	1	01	0				1	12	0	0	0	0	.023868276	6			2.29	1526
< 20	1	40	1	02	2				0	00	0	0	0	0	-.3855494	3	4	1	2.29	1527
< 20	1	30	2	02	0				0	04	0	0	0	0	-.62315655	6			2.2	1528
< 20	2	38	1	01	0				1	02	0	0	0	1	-.8249507	1			1.55	1529
20-34 years	5	36	1	01	0				1	05	0	0	0	1	-.38332736	6			2.99	1530
>= 35	5	35	2	01	0				0	00	0	0	0	1	-.24515024	0			1.92	1531
20-34 years	4	38	1	01	0				1	05	0	0	0	0	.55309123	4	6		2.69	1532
20-34 years	2	41	1	01	0				1	09	0	0	0	0	.94570088	0			2.77	1533
20-34 years	2	39	2	02	0				0	00	0	0	0	0	.62843066	6			2.81	1534
< 20	1	37	1	01	0				1	09	0	1	0	0	.90423512	4			2.13	1535
20-34 years	3	39	1	01	0				0	02	0	0	0	0	-.53369522	1			1.99	1536
20-34 years	4	36	1	01	0				0	00	0	1	0	0	-.4683128	6			2.38	1537
20-34 years		35	2													6			2.47	1538
>= 35	3	37	2	01	0				0	00	0	1	0	0	-.3628203	6	4		2.35	1539
< 20	1	35	2	01	0				1	08	0	0	0	1	-.087153584	6			1.91	1540
20-34 years	2	37	1	01	0				0	00	0	0	0	0	-.83916485	6	1		2	1541
< 20	1	29	1	01	0				1	08	0	0	0	0	.36854681	4	1		1.02	1542
20-34 years	2	42	2	01	0				1	08	0	0	0	0	2.3018184	1			2.43	1543
20-34 years	2	38	1	01	2	3	1	8	1	07	0	0	0	0	.83927596	3			2.95	1544
20-34 years	4	38	1	01	0				0	00	0	1	0	0	-1.1689475	6	1		2.53	1545
< 20	1	35	1	01	2	8			0	05	0	0	0	0	-.47256258	1	6	4	1.47	1546
< 20	1	40	2	06	2				1	09	0	0	0	0	-.78340018	1			2.51	1547
< 20	1	38	1	02	0				0	00	0	0	0	0	.14817466	6	4		2.8	1548
< 20	2	36	1	01	1	8			0	00	1	0	0	0	-.2776823	1			2.63	1549
20-34 years	3	36	2	01	0				0	00	0	0	0	0	1.3415947	6	7		2.7	1550
20-34 years	1	37	1	02	0				0	05	1	0	0	0	-.75737709	3			2.42	1551
< 20	1	35	2	01	0				1	06	0	0	0	0	.44576392	6			2.25	1552
< 20	1	36	1	02	8				0	00	0	0	0	0	-1.2186935	1	4	7	2.49	1553
20-34 years	2	38	2	01	0				0	03	0	0	0	0	.10501596	3			2.43	1554
< 20	1	39	2	01	2				0	00	0	0	0	0	-.65946442	3			2.11	1555
20-34 years	4	39	1	08	2	1	3	6	0	00	1	0	0	0	.42305502	0			3.88	1556
< 20	1	39	2	02	0				1	09	0	0	0	0	1.6299269	4			1.81	1557
20-34 years	3	36	2	01	0				0	00	0	0	0	1	-.3221947	0			1.74	1558
< 20	2	38	1	01	0				1	07	0	0	0	0	-.39534304	4	6		2.62	1559
20-34 years	2	36	1	02	0				0	00	0	0	0	0	-1.1022201	6	3		4.19	1560
20-34 years	2	42	1	01	8				1	05	0	0	0	0	-1.1022201	3			1.85	1561
20-34 years	3	38	1	01	0				0	00	0	1	0	0	-1.3192067	1			2.41	1562
< 20	1	41	2	01	1	3			1	07	0	0	0	0	-.29625231	4	1		1.98	1563
20-34 years	5	38	1	01	0				1	05	0	0	0	0	-.015070421	6	1		3.04	1564
< 20	1	42	2	01	2	8			1	09	0	0	0	0	1.5748349	6			2.87	1565
< 20	1	34	2	01	0				1	05	0	0	0	0	-.19811444	4	1		2.21	1566
< 20	1	32	1	02	8				1	09	0	0	0	0	.11174998	4	6	1	2	1567
20-34 years	1	41	1	01	2	8			1	11	0	0	0	0	1.7153653	6	1		3.44	1568
< 20	1	38	2	01	0				1	05	0	0	0	0	-.35926181	4	5		2.03	1569
20-34 years	3	38	1	01	0				1	07	0	0	0	0	.040126856	1			2.6	1570
20-34 years	4	38	1	01	0				1	07	0	0	0	1	.058531947	3			2.33	1571
< 20	1	35	2	01	0				1	06	0	0	0	0	-.67278743	6			1.95	1572
20-34 years	2	42	2	01	2				1	13	0	0	0	0	2.8416932	0			2.5	1573
< 20	1	38	1	01	8				1	06	0	0	0	0	-.15167825	4	3		2.41	1574
>= 35	9	41	2	01	0				0	00	0	0	0	0	.27884445	4	1	6	2.49	1575
< 20	1	40	1	08	0				1	09	0	0	0	0	2.5949769	6			3	1576
20-34 years	4	36	2	01	0				0	00	0	0	0	0	-.85386324	4			2.62	1577
< 20	2	31	1	02	0				1	02	0	0	0	0	-1.315643	4	6		1.45	1578
20-34 years	1	40	2	01	2	8	8		0	00	0	0	0	0	-1.1296166	3			2.38	1579
< 20	2	36	2	04	2				1	06	0	0	0	0	.59034395	0			1.88	1580
20-34 years	3	41	1	01	0				0	00	0	0	0	0	-.64915639	6			2.6	1581
20-34 years	2	37	2	01	0				0	00	0	1	0	0	-.17640543	4			1.57	1582
>= 35	5	38	2	01	1				0	00	1	0	0	0	-1.1465788	0			2.61	1583
< 20	1	39	1	01	0				0	00	0	0	0	0	.71287531	6	4		2.96	1584
20-34 years	3	36	2	01	0				1	04	0	0	0	0	-.38332736	0			2.58	1585
20-34 years	3	41	1	01	0				0	00	1	0	0	0	-1.5870234	6			2.9	1586
20-34 years	3	39	2	01	0				0	01	0	0	0	0	.14331602	0			2.82	1587
20-34 years	3	36	1	01	0				0	00	0	0	0	0	.73665136	3			2.23	1588
20-34 years	2	38	2	01	0				1	05	0	1	0	1	.21086229	6			2.56	1589
20-34 years	2	32	1	01	0				0	00	0	0	0	0	-.53369522	3			1.71	1590
20-34 years	2	36	1	02	2				1	05	1	0	0	0	-.89369547	1	6		2.06	1591
20-34 years	7	36	2	01	0				0	00	1	0	0	0	-.85386324	0			2.1	1592
< 20	1	39	1	01	0				1	09	0	0	0	0	-.37737501	3	4		2.64	1593
20-34 years	2	37	2	01	0				0	00	0	0	0	0	.47863108	4	1	6	2.43	1594
20-34 years	4	39	1	11	0				0	03	0	0	0	0	-1.0564052	0			2.72	1595
< 20	1	41	1	01	2	8			1	09	0	0	0	0	1.4022832	4			2.64	1596
20-34 years	4	31	1	01	0				0	00	0	1	0	0	-.70255697	4			2.74	1597
20-34 years	2	42	2	04	8	3	2		0	03	0	0	0	0	-.1384988	0			2.79	1598
< 20	2	37	2	01	0				0	00	0	1	0	0	-.64623749	1	4		2.46	1599
< 20	1	40	1	01	0				0	00	0	0	0	0	-.71297562	6			2.15	1600
20-34 years	2	33	2	01	0				0	00	0	0	0	0	-.79105628	4	1		1.82	1601
< 20	1	44	2	02	0				0	00	0	0	0	0	-.6897496	1			2.31	1602
20-34 years	2	37	1	02	1				1	04	0	0	0	0	-.90603739	0			2.72	1603
< 20	1	41	2	02	0				1	05	0	0	0	0	.12059257	6			2.29	1604
< 20	2	38	1	01	0				0	00	0	0	0	0	.28806686	1			2.72	1605
< 20	1	38	2	02	8				0	03	0	0	0	0	-.74983191	4			2.66	1606
20-34 years	2	40	2	01	0				0	04	0	1	0	0	-.17654251	6	1		2.51	1607
20-34 years	5	40	2	01	0				1	04	0	0	0	0	.42966282	6	1		2.42	1608
< 20	1	36	1	01	0				1	11	0	0	0	0	3.083539	0			2.28	1609
20-34 years	1	39	1	01	8				0	05	0	0	0	0	-.19558267	1	6		1.75	1610
20-34 years	4	39	1	01	0				0	00	0	0	0	0	.87760234	6	4		3.02	1611
< 20	1	39	1	02	0				0	00	0	0	0	0	.25787735	6			2.68	1612
20-34 years	4	37	2	01	0				0	00	0	0	0	0	-.83916485	4			2.84	1613
< 20	1	41	2	01	8				1	05	0	0	0	0	1.0139207	0			2.74	1614
< 20	1	39	1	04	2				0	00	0	0	0	0	-.81096452	0			2.42	1615
20-34 years	3	39	2	01	0				0	00	0	1	0	0	-.8249507	1	6		1.99	1616
< 20	1	38	2	01	0				1	07	0	0	0	1	.40514603	1			2.66	1617
20-34 years	3	40	1	02	0				0	00	0	0	0	0	.55309123	6			3.02	1618
< 20	2	39	1	01	0				0	00	1	0	0	0	.093141034	4	6	1	2.53	1619
20-34 years	4	38	1	01	0				0	00	0	1	0	0	-1.2988447	4	3		2.46	1620
20-34 years	5	33	1	01	0				0	00	0	0	0	0	-1.5870234	6			2.64	1621
20-34 years	5	37	2	01	0				0	00	0	0	0	0	-.36896816	6			3.22	1622
20-34 years	3	41	1	01	0				0	00	0	0	0	0	-.62037873	3			2.61	1623
< 20	1	32	2	01	0				1	07	0	0	0	0	.72561139	4	1		1.34	1624
20-34 years	4	40	1	01	0				0	00	0	0	0	1	-.74332762	8	1		2.8	1625
20-34 years	6	28	1	01	0				0	00	0	0	0	0	-.19410807	3			2.12	1626
20-34 years	2	38	2	02	0				1	05	0	0	0	0	2.8199518	1	8		2.2	1627
< 20	1	39	2	01	8				1	08	0	0	0	0	-.8249507	1			2.42	1628
< 20	2	32	2	01	0				0	00	0	0	0	0	-.030855639	4			2.62	1629
20-34 years	3	29	2	01	0				0	00	0	0	0	0	-1.2428815	1			1.12	1630
< 20	2	41	2	01	0				1	06	1	0	0	0	.18049684	6			2.24	1631
< 20	2	38	2	01	0				1	06	0	0	0	0	-.98953271	1	4	6	1.75	1632
< 20	1	37	1	02	8				0	00	0	0	0	0	-.62315655	1	4		2.56	1633
20-34 years	4	33	2	01	0				1	04	0	1	0	0	.22673109	6			2.62	1634
< 20	1	41	2	01	2				1	07	0	0	0	1	-.68140411	1	3	6	2.39	1635
20-34 years	4	42	1	01	0				0	05	0	0	0	0	.04613525	4	6		2.96	1636
20-34 years	2	38	2	01	0				0	00	0	0	0	0	-1.4463619	1	6		2.53	1637
< 20	3	39	1	01	0				1	05	0	0	0	1	-.53217345	4			3.23	1638
20-34 years	5	34	2	02	0				0	00	0	0	0	1	.42283949	6			2.6	1639
< 20	1	35	2	01	0				1	03	0	0	0	0	1.4623885	1			2.33	1640
< 20	1	36	2	01	0				0	00	0	0	0	0	-.40064585	4	6		2.4	1641
20-34 years	1	40	1						1	10	0	0	0	0	2.7649498	3			4.17	1642
< 20	1	41	2	02	2				1	09	0	0	0	0	-.3818011	1			3.34	1643
< 20	1	39	1	01	2				1	07	0	0	0	0	1.9211087	4	6		2.58	1644
20-34 years	2	39	2	01	0				1	09	0	0	0	0	.61724973	4			2.1	1645
20-34 years	2	38	1	01	0				0	00	0	0	0	0	.05358899	1	4		3.12	1646
20-34 years	7	36	2	01	0				0	00	1	0	0	0	-1.034357	4			1.41	1647
< 20	2	41	2	02	0				1	09	0	0	0	0	.75914538	1	6		2.22	1648
< 20	1	40	1	01	0				1	06	0	1	0	0	-.47099328	4			2.9	1649
20-34 years	4	38	1	01	0				0	05	0	0	0	0	.85956824	6	4		3.22	1650
< 20	1	38	1	01	0				1	08	0	0	0	0	.97478306	1			2.19	1651
20-34 years	2	37	2	01	0				0	00	0	1	0	0	-1.1022201	0			2.37	1652
20-34 years	1	36	1	01	0				0	00	0	0	0	0	-1.1022201	1	6		2.35	1653
< 20	1	39	2	06	2				0	00	0	0	0	0	-.02520464	6			2.76	1654
20-34 years	6	38	1	02	0				0	00	0	0	0	0	-1.4598682	1			1.53	1655
20-34 years	2	39	2	01	0				1	04	0	0	0	0	-.39309478	6			3.02	1656
20-34 years	3	32	1	01	0				1	02	1	0	0	0	-.71297562	6			2.91	1657
< 20	1	38	1	02	2	8			1	09	0	0	0	0	.372594	0			2.47	1658
< 20	1	41	2	01	0				1	05	0	0	0	0	.42449206	1	4		2.4	1659
20-34 years	2	37	1	02	0				0	00	0	0	0	0	-.8249507	0			2.81	1660
< 20	1	40	2	01	0				1	03	0	0	0	0	-.10279763	6			2.5	1661
20-34 years	3	35	1	01	0				0	00	0	1	0	0	.21086229	0			2.63	1662
< 20	1	34	2	04	8				1	09	0	0	0	0	1.6793489	1	4	6	2.49	1663
20-34 years	4	31	1	01	0				0	00	0	1	0	0	.016521886	1	4		9.99	1664
20-34 years	2	39	2	01	8				0	00	1	0	0	1	.45217657	1			2.47	1665
20-34 years	3	37	2	01	0				0	00	0	0	0	0	-.72934151	4	6		2.26	1666
20-34 years	4	40	2	04	2				1	13	0	0	0	0	2.88676	0			3.57	1667
20-34 years	2	36	1	01	0				0	00	0	0	0	0	-.041260522	4			2.73	1668
< 20	1	35	1	02	1				1	05	0	1	0	0	-.62315655	4	6		2.51	1669
20-34 years	5	41	2	01	0				0	00	1	0	0	0	-1.4318941	4			2.82	1670
< 20	1	41	2	02	2	8			1	09	0	0	0	0	.69903415	0			3.45	1671
20-34 years	3	41	2	01	2	3			0	00	0	0	0	1	-1.0438097	4	6		9.99	1672
< 20	1	36	1	02	0				1	07	0	0	0	0	.3790538	6	4		2.08	1673
20-34 years	4	39	1	01	0				0	00	0	0	0	0	-1.3123492	1			2.3	1674
< 20	1	37	1	02	0				1	05	0	0	0	0	-.49632934	6			2.16	1675
< 20	2	43	2	01	0				0	00	0	0	0	0	-.57557666	1			2.72	1676
20-34 years	3	39	1	01	0				0	05	0	0	0	0	-.94818449	1	4		3	1677
< 20	1	40	2	01	2				1	05	0	0	0	0	-.45880255	4	1		1.46	1678
20-34 years	8	39	1	01	0				0	01	0	0	0	0	-.96561217	4			2.94	1679
< 20	1	38	2	01	8				1	06	0	0	0	0	1.1281677	1	3		2.54	1680
20-34 years	2	36	1	01	2	3	1		1	11	0	0	0	0	-.11823772	1	4	6	2.65	1681
< 20	1	40	1	01	8				1	08	0	0	0	0	-.83916485	1	8	7	2.08	1682
20-34 years	2	37	1	01	0				1	10	0	0	0	0	.99467915	6	1		2.23	1683
< 20	1	37	1	02	0				0	00	0	0	0	0	.14609814	6	8	1	2.4	1684
< 20	1	40	2	02	2				1	05	0	0	0	0	.84919369	6			3.25	1685
20-34 years	3	37	2	01	0				1	06	1	0	0	0	.54430556	6	4		2.13	1686
20-34 years	4	39	2	01	0				0	00	0	0	0	1	-1.2428815	6			2.9	1687
20-34 years	2	38	1	01	0				1	11	1	0	0	0	.016521886	3			2.25	1688
20-34 years	4	41	1	01	0				1	05	0	0	0	1	-.45207214	6			3.03	1689
< 20	1	34	2	01	3	1			1	08	0	0	0	0	-.22368035	4	1		1.94	1690
20-34 years	3	41	1	01	0				0	00	0	0	0	0	-.45207214	6			3.11	1691
< 20	1	38	1	02	2				1	10	0	0	0	0	1.4288367	3	6		2.85	1692
20-34 years	3	42	1	01	2				0	00	0	0	0	0	-.082355678	1	6		2.57	1693
>= 35	5	41	2	01	8	3			1	03	0	0	0	0	-.16551936	4	6		2.58	1694
20-34 years	2	39	2	01	0				0	03	0	0	0	0	.65645051	0			2.27	1695
< 20	1	36	1	01	0				1	09	0	0	0	0	.3011376	1	4	8	2.98	1696
20-34 years	3	36	2	01	1				0	00	0	0	0	0	-.29407549	1			3	1697
20-34 years	2	38	2	01	0				0	03	0	1	0	0	-1.4463619	6			2.74	1698
20-34 years	4	38	1	01	0				1	03	0	0	0	0	-.47278869	4	6		2.82	1699
< 20	1	33	1	01	8				0	00	1	0	0	0	-.87198991	3			2.22	1700
20-34 years	4	38	1	01	2				1	07	0	0	0	0	-.31706694	3			1.89	1701
20-34 years	1	33	1	01	0				1	03	0	0	0	0	1.8214278	4	1	6	1.43	1702
20-34 years	3	43	1	01	2				1	05	0	0	0	0	-1.2136374	4	6		2.45	1703
20-34 years	1	38	2	02	0				0	00	0	0	0	0	-1.0564052	0			2.94	1704
< 20	2	39	2	08	2	6			1	09	0	0	0	0	1.870733	8			3.24	1705
20-34 years	4	37	2	01	0				0	00	0	0	0	0	-1.0854374	4			2.04	1706
< 20	2	39	2	01	2	8			1	09	0	1	0	1	.26657605	4	1		2.74	1707
20-34 years	6	39	2	01	0				0	00	0	1	0	0	-.85292482	0			2.79	1708
< 20	1	40	2	05	2	8			1	09	0	0	0	0	1.4155579	1			2.59	1709
< 20	2	37	2	03	0				0	00	0	0	0	0	-.56311321	1	8		2.36	1710
20-34 years	3	37	2	01	0				0	00	0	0	0	0	-.38332736	1			2.17	1711
< 20	1	36	1	01	0				0	02	0	0	0	0	-.88029146	1	4	6	2.24	1712
20-34 years	2	39	2	01	0				0	00	0	0	0	0	-1.1022201	0			2.03	1713
< 20	1	40	2						1	05	0	0	0	0	-.085427105	6			2.4	1714
< 20	2	37	2	01	0				0	00	0	0	0	0	-.3897959	1	6		1.99	1715
20-34 years	2	36	1	01	0				0	00	0	0	0	0	-1.2247019	3			2.38	1716
< 20	1	33	2	01	0				0	00	0	0	0	0	-.14820515	4			1.98	1717
20-34 years	4	34	1	01	0				0	00	0	1	0	1	-.36010134	1	6		2.19	1718
< 20	1	43	2	02	0				0	02	0	0	0	0	-.28143668	0			2.19	1719
20-34 years	7	38	2	01	0				0	00	0	0	0	0	-.23264979	1			2.8	1720
20-34 years	3	39	1	01	8				0	00	0	1	0	0	-.97982633	4	7		2.21	1721
< 20	1	37	1	01	8				1	07	0	0	0	0	1.3390871	8	1		2.24	1722
20-34 years	2	34	2	01	0				1	14	0	0	0	0	.63760597	6	1		1.49	1723
>= 35	10	32	1	01	1				0	00	1	0	0	1	-1.1022201	1			2.3	1724
< 20	1	37	2	02	0				1	08	0	0	0	0	.34083101	1	6		2.51	1725
20-34 years	3	42	1	01	8				0	00	0	1	0	0	-.7022621	1	6		3.05	1726
< 20	1	38	2	01	0				1	09	0	0	0	0	.28876573	6	4		2.26	1727
< 20	1	41	2	01	0				0	00	0	0	0	0	1.0087368	4	6		2.22	1728
< 20	2	38	1	01	0				0	00	0	0	0	0	.49211228	1	6		2.75	1729
20-34 years	1	42	2	01	2				1	09	0	0	0	0	1.7287568	1			2.29	1730
< 20	1	37	1	01	0				1	08	0	0	0	1	-.62037873	4			2.1	1731
>= 35	9	42	1	08	6				0	00	0	0	0	0	-.67458284	6	1	8	2.29	1732
20-34 years	2	40	1	01	0				0	00	0	0	0	0	1.771064	4	1		2.44	1733
20-34 years	3	37	1	01	0				1	09	0	0	0	0	1.1578995	2			2.65	1734
20-34 years	2	34	1	02	0				0	03	0	0	0	0	.20395686	1	3		2.93	1735
< 20	1	41	1	02	2	8			0	03	0	1	0	0	-.78773856	6			3.01	1736
< 20	1	41	2	01	0				1	05	0	0	0	0	.6379956	6			2.32	1737
20-34 years	2	41	2						0	00	1	0	0	0	-.22341487	6			2.3	1738
< 20	1	32	1	05	2	8			1	09	0	1	0	0	-.65113074	0			1.89	1739
20-34 years	3	36	1	02	0				0	02	0	0	0	0	.80850363	6	4	3	2.2	1740
20-34 years	2	42	2	01	1				1	08	0	0	0	1	-.750058	6			2.02	1741
< 20	1	39	1	01	2	8			0	02	0	0	0	0	.49211228	1	4		2.15	1742
< 20	1	38	2	01	0				1	09	0	0	0	0	1.9484251	4	1		3.03	1743
< 20	1	40	1	01	0				1	09	0	0	0	0	.28708813	6			2.6	1744
< 20	2	36	1	01	0				1	06	0	0	0	0	-.46612161	3	6		1.82	1745
>= 35	7	31	2	01	2				0	00	0	0	0	0	-.38332736	1			3.67	1746
20-34 years	3	39	2	01	0				0	03	0	0	0	0	-.74480474	1			1.97	1747
20-34 years	3	36	2	01	0				0	00	0	0	0	0	-.96561217	1	4		2.15	1748
< 20	1	36	2	01	0				1	11	0	0	0	0	1.5496216	1			2.62	1749
< 20	1	41	2	02	8				1	09	0	0	0	0	1.0777591	4	1		2.38	1750
20-34 years	2	39	1	01	0				1	04	0	1	0	0	-.75737709	6	1		2.57	1751
20-34 years	2	38	1	01	1				0	00	0	0	0	0	-.96729845	1	6		2.09	1752
< 20	1	36	2	01	8				0	04	0	0	0	0	2.3266513	1			2.14	1753
20-34 years	1	39	2	01	0				0	00	0	0	0	0	-.73569882	4	1		1.7	1754
< 20	1	36	2	01	0				1	09	0	0	0	0	.17454584	2	4		2.09	1755
20-34 years	2	37	2	08	2	8	6		0	00	1	0	0	0	.16688974	0			2.4	1756
< 20	1	34	1	02	2				1	08	0	0	0	0	-.68988407	0			2.4	1757
20-34 years	4	37	2	01	0				0	00	0	0	0	1	.02538871	3			2.35	1758
< 20	1	40	1	01	0				1	09	0	0	0	0	1.4082669	1			3.18	1759
< 20	1	39	1	01	8				0	05	0	0	0	0	-.2211954	6			2.73	1760
< 20	1	41	1	02	2				1	09	0	0	0	0	1.3889655	4	1	2	2.17	1761
20-34 years	2	40	2	02	0				0	00	0	1	0	0	-.59728223	3			2.79	1762
20-34 years	2	34	1	01	0				1	03	1	0	0	0	-.53369522	1			2.37	1763
< 20	1	41	2	05	2				1	09	0	0	0	0	.87736261	1			3.9	1764
< 20	1	37	1	02	0				1	09	0	0	0	0	.3154968	4	6	1	2.3	1765
< 20	1	40	2	02	0				0	00	0	0	0	0	-.60404265	1			3.28	1766
>= 35	9	36	1	01	0				0	00	0	1	0	0	-.2631557	6	1		2.79	1767
< 20	1	38	1	02	2	3	1		1	09	0	0	0	0	1.7861204	1			1.83	1768
20-34 years	2	39	1	01	0				0	00	0	0	0	0	-1.1833067	1	6		2.96	1769
20-34 years	2	36	2	08	6				0	03	0	0	0	0	-.087072514	0			2.83	1770
20-34 years	2	38	2	01	2	8			1	10	0	1	0	0	.87886965	6			2.29	1771
< 20	1	37	1	02	2				1	08	0	0	0	0	.62871295	6			2.42	1772
20-34 years	2	38	1	01	0				1	04	0	0	0	0	-1.2428815	6	1	4	3.01	1773
< 20	1	34	2	04	2	8			0	05	0	0	0	0	1.1472808	6			1.69	1774
< 20	1	41	2	01	0				1	09	0	0	0	0	1.5460639	1			2.75	1775
< 20	3	36	1	01	0				0	00	0	0	0	0	-1.1022201	4			2.78	1776
< 20	1	38	1	01	0				0	00	0	0	0	0	-.71673	3	1		6.66	1777
20-34 years	1	41	2	02	0				1	09	0	0	0	0	1.6823823	0			2.18	1778
20-34 years	6	33	2	01	0				1	05	0	0	0	0	-.11598505	6			3.36	1779
20-34 years	1	41	2	02	2	3			1	07	0	1	0	0	1.1185638	0			2.8	1780
20-34 years	5	37	1	01	0				0	00	1	1	0	0	.34135559	1			2.08	1781
< 20	3	37	2	02	0				0	00	0	1	0	0	-.89369547	6	4		2.93	1782
< 20	1	41	2	01	0				0	00	0	0	0	0	-.2632086	4			2.08	1783
< 20	1	41	2	01	0				1	02	0	1	0	0	-.11786788	1			2.69	1784
< 20	1	37	2	01	0				1	09	0	0	0	0	-.39451903	3			2.68	1785
20-34 years	5	41	2	01	0				0	00	0	0	0	0	-.62301147	6			2.74	1786
20-34 years	4	38	2	01	2				0	00	0	0	0	0	.13617544	6			2.02	1787
20-34 years	2	39	1	02	0				1	05	0	0	0	0	.34786144	4	6		2.74	1788
20-34 years	6	38	1	01	0				0	00	1	0	0	0	-1.309754	1			2.27	1789
20-34 years	2	39	2	01	0				0	00	0	0	0	0	-.14820515	1	6		2.89	1790
20-34 years	9	36	2	01	0				0	00	0	0	0	0	-.35926181	4	1		1.89	1791
20-34 years	3	41	1	01	8				1	05	0	0	0	0	-1.1022201	1	4		3.07	1792
< 20	1	37	2	01	8				0	00	0	0	0	0	.77693266	1	4		2.81	1793
20-34 years	1	30	1	01	0				0	02	1	0	0	0	-.71226335	4			2.01	1794
< 20	1	37	1	02	0				1	09	0	0	0	1	.59065932	3			2.64	1795
20-34 years	1	38	2	02	0				1	10	0	0	0	0	.077365085	6	1		2.61	1796
< 20	1	36	2	02	2				1	05	0	0	0	0	-1.4463619	4	1		2.44	1797
< 20	1	39	1	02	2				1	10	0	0	0	0	1.1533642	4	3		3.66	1798
20-34 years	1	37	2	01	8				1	04	0	0	0	0	-.086947538	4	8		2.54	1799
20-34 years	4	36	2	02	0				0	04	0	0	0	0	.22287999	6			2.47	1800
< 20	2	42	2	01	8				1	03	0	0	0	1	.04613525	4			2.24	1801
< 20	2	41	1	01	0				0	02	0	1	0	0	.24255177	1	4	6	2.46	1802
< 20	1	39	2	02	8				1	09	0	0	0	0	-.48413408	7			2.58	1803
< 20	2	39	2	02	0				1	07	1	0	0	0	2.0378997	3	1	4	2.47	1804
20-34 years	2	38	2	01	0				1	06	0	1	0	0	-1.1022201	4	6	1	2.06	1805
20-34 years	2	33	2	01	8				0	00	0	0	0	0	-1.1709648	4			3.4	1806
20-34 years	5	40	2	01	0				0	02	0	0	0	0	-.85292482	6	4		2.32	1807
< 20	1	39	2	01	8				1	09	0	0	0	0	1.835767	1			2.55	1808
20-34 years	2	39	2	01	0				1	05	0	0	0	1	-.99556202	6			2.53	1809
20-34 years	1	38	2	01	0				1	10	0	0	0	0	2.0574272	1	4		1.98	1810
20-34 years	4	38	1	01	0				0	00	0	0	0	0	.70757735	3			2.5	1811
< 20	1	32	2	01	0				1	06	0	0	0	0	1.4288367	1	3		2	1812
20-34 years	1	36	2	01	2				0	00	0	0	0	0	-.29233974	1			2.34	1813
< 20	1	32	2	01	0				0	00	0	0	0	0	-1.2428815	1			1.77	1814
< 20	1	41	2	02	2				0	00	0	0	0	0	1.3738745	4	6	1	3.05	1815
< 20	1	37	2	01	0				1	07	0	0	0	0	.20085679	4	1		2.77	1816
20-34 years	3	38	1	01	0				1	05	0	0	0	1	2.1116946	0			2.65	1817
20-34 years	5	33	2	01	0				1	04	0	0	0	1	.016521886	1			2.91	1818
< 20	2	39	2	01	0				0	00	0	0	0	0	.26913768	5			2.54	1819
20-34 years	3	37	2	01	0				0	03	0	0	0	0	-.1556589	1	6	4	2.5	1820
20-34 years		34	2	01	8											1	6		2.23	1821
20-34 years	6	37	1	01	0				1	10	0	0	0	0	1.5711493	4	1	8	3.25	1822
20-34 years	1	40	1	01	2				1	09	0	1	0	0	2.1446984	1	7		3.31	1823
< 20	2	33	1	01	0				1	02	0	1	0	0	-.7817204	4			2.34	1824
< 20	1	39	1	01	1	2			0	00	0	0	0	0	-.51118147	4			2.4	1825
20-34 years	3	37	1	01	0				0	00	0	0	0	1	-1.1690925	0			2.32	1826
20-34 years	4	40	1	01	0				0	01	0	0	0	0	-.41886818	6			2.28	1827
< 20	1	40	1	01	2	8			1	09	0	0	0	0	2.1982682	1	4	6	3.12	1828
20-34 years	2	37	1	01	2				0	00	0	0	0	0	.57631719	6			2.54	1829
< 20	1	31	2	07	6				0	00	0	0	0	0	.44377011	0			1.39	1830
< 20	1	40	1	02	8				0	05	0	0	0	0	.20046039	6			2.91	1831
< 20	1	36	1	02	0				1	05	0	0	0	0	-.80324513	1			3.34	1832
< 20	1	36	2	02	0				0	00	0	0	0	0	-.17900053	1			2.89	1833
< 20	1	30	1	02	8				1	05	0	0	0	0	.050115895	1			2.52	1834
20-34 years	6	36	2	01	0				0	00	1	0	0	0	-.36766028	1			2.24	1835
< 20	1	39	2	01	0				1	08	0	0	0	1	1.5460639	3			2.66	1836
< 20	1	41	1	01	0				0	00	0	0	0	0	.11467224	4	1		2.73	1837
20-34 years	3	40	1	01	0				0	00	0	0	0	0	-.81096452	0			2.93	1838
< 20	2	42	2	01	0				0	00	0	0	0	0	-.60917038	1			1.8	1839
< 20	1	36	2	01	0				0	03	0	0	0	0	.1570866	6			2.2	1840
20-34 years	2	36	1	01	0				1	11	0	0	0	0	.05358899	6	1		2.52	1841
< 20	2	38	2	02	0				1	05	0	1	0	1	-.96561217	3			2.34	1842
< 20	1	39	2	01	0				1	09	0	0	0	0	.63506967	6			2.68	1843
< 20	1	37	1	02	0				1	08	0	0	0	0	.35504884	4	6	1	3.69	1844
20-34 years	2	39	1	01	0				0	00	1	1	0	1	-.58012211	6			2.85	1845
20-34 years	3	36	2	01	0				0	00	0	0	0	1	-.21694995	1	6		2.57	1846
20-34 years	3	37	1	01	0				0	00	0	0	0	0	-.016806167	3			2.64	1847
20-34 years	3	37	1	01	0				1	08	0	0	0	0	1.2462281	1			3.13	1848
20-34 years	2	41	1	01	0				1	10	0	0	0	0	1.1033083	0			3.13	1849
< 20	1	42	2						0	00	0	0	0	0	-.81096452	4			2.79	1850
< 20	1	35	1	02	0				1	09	0	0	0	0	1.1616131	4	1	8	1.36	1851
< 20	1	40	2	01	8				1	06	0	0	0	0	-.36162177	0			3.3	1852
20-34 years	3	34	2	01	0				1	09	0	0	0	1	-1.0281076	0			1.7	1853
20-34 years	4	39	2	01	0				0	00	1	0	0	0	-.81157666	1	6		2.79	1854
20-34 years	3	38	1	01	3				0	00	0	0	0	0	-.68863231	1			2.91	1855
20-34 years	3	38	2	01	0				0	00	0	0	0	0	-.4249928	4	1	6	2.02	1856
< 20	1	43	2	02	2	8			0	05	0	0	0	0	.15108086	6			2.64	1857
< 20	1	38	1	02	0				1	07	0	0	0	0	-.30314225	3			2.16	1858
< 20	1	39	2	01	8				1	05	1	0	0	0	-1.1022201	4	3	1	2.51	1859
< 20	1	38	1	02	2	8			1	03	0	0	0	0	.57359827	6			2.1	1860
>= 35	4	38	1	04	2				1	10	0	0	0	0	2.1315486	1	6	2	3.05	1861
20-34 years	4	36	1	01	0				0	00	0	0	0	1	-.38332736	3			2.59	1862
>= 35	4	35	2	01	3				0	00	1	0	0	0	-.60931492	4	6		2.37	1863
< 20	1	40	1	02	2				0	05	0	0	0	0	-.78547478	6			2.26	1864
>= 35	6	36	2	01	0				1	09	0	0	0	0	1.5603428	4	6		2.69	1865
20-34 years	3	41	2	01	0				0	00	0	0	0	0	-.71297562	0			2.42	1866
20-34 years	1	34	2	01	2				1	05	0	0	0	1	-.57992625	6			1.84	1867
< 20	1	37	1	01	0				1	09	0	0	0	0	.89842278	4	1		2.52	1868
< 20	1	42	1	02	8				1	07	1	0	0	0	-.67717791	1			2.55	1869
< 20	2	38	2	01	0				0	02	0	0	0	0	-1.4463619	1			2.77	1870
20-34 years	3	37	1	01	0				0	00	0	1	0	0	.76301825	3	4		2.55	1871
< 20	1	38	2	01	8				1	08	0	0	0	0	2.2812498	4	6		2.66	1872
20-34 years	2	37	1	01	0				1	10	0	0	0	0	.64549696	1	4		2.67	1873
< 20	1	34	2	01	0				0	05	0	0	0	0	.29185274	6			2.04	1874
20-34 years	2	39	1	01	0				1	09	0	0	0	0	.33271536	6			2.69	1875
20-34 years	1	39	2	02	0				1	14	0	0	0	0	2.4466732	1	6		2.45	1876
< 20	1	37	1	02	2	8	4		1	08	0	0	0	0	.24417482	1			3.13	1877
< 20	1	40	1	01	0				0	00	0	1	0	1	-.012802701	4	5		2.85	1878
20-34 years	4	41	1	01	0				1	05	0	0	0	0	.37452307	1	6		2.66	1879
20-34 years	3	41	1	01	0				1	05	0	0	0	0	-.32063651	1			2.41	1880
20-34 years	1	41	1						0	00	0	0	0	0	-.76186424	1			1.72	1881
< 20	3	33	1	01	0				0	00	0	0	0	0	-.71226335	1	4		2.67	1882
20-34 years	1	38	1	02	8	3			1	09	0	0	0	0	1.8682448	1			3.7	1883
20-34 years	2	38	2	02	0				1	13	0	0	0	0	1.6075991	0			3.64	1884
20-34 years	3	33	1	01	0				0	00	0	0	0	0	-1.2356856	1	6		2.15	1885
20-34 years	5	39	1	01	0				0	00	0	0	0	0	.30696839	0			2.67	1886
< 20	1	43	2	02	0				0	02	0	0	0	0	.063793354	6	1		3.1	1887
< 20	1	36	1	01	0				1	06	0	0	0	0	1.3118197	4	6	1	1.86	1888
20-34 years	4	38	1	01	0				0	00	0	0	0	0	-.96561217	4	6	1	2.81	1889
20-34 years	3	36	1	01	0				0	00	0	0	0	0	.42561692	3			2.17	1890
< 20	1	37	2	01	0				1	05	0	0	0	1	-.37739486	6			2.29	1891
20-34 years	4	29	2	01	0				0	00	0	1	0	0	-.54824859	0			1.96	1892
20-34 years	3	36	2	01	0				1	08	1	0	0	0	.3686839	1	4		1.82	1893
20-34 years	3	37	2	01	0				1	08	0	0	0	0	-.30314225	1	3		2.12	1894
< 20	1	43	1	01	2				1	05	0	0	0	0	.21574825	4	1		2.53	1895
< 20	1	31	1	01	0				1	09	0	0	0	0	1.024418	4	1		1.54	1896
20-34 years	3	41	1	01	0				0	00	0	0	0	0	-.55166817	0			3.19	1897
< 20	1	39	2	05	2	8			1	06	0	0	0	0	.47363538	1			2.19	1898
20-34 years	2	38	2	01	0				0	03	0	1	0	0	-.71673	4	1	6	2.89	1899
< 20	1	40	1	02	2				0	00	0	0	0	0	.43638134	4	6		2.8	1900
< 20	1	40	1	02	0				1	08	0	0	0	0	.49211228	0			2.06	1901
< 20	2	37	2	02	0				0	00	0	0	0	0	-.77159125	6			2.72	1902
< 20	1	38	2	01	0				0	02	0	0	0	0	-.057226822	4	1		1.97	1903
20-34 years	4	34	1	01	0				0	00	1	0	0	0	-.61887544	4			2.71	1904
< 20	1	39	1	01	8				1	09	0	0	0	0	2.0489686	6			2.8	1905
20-34 years	2	39	2	01	0				0	00	0	0	0	0	.41069394	6			2.34	1906
20-34 years	1	40	1	05	2	1			1	09	0	0	0	1	-.69190133	3	4		2.09	1907
< 20	1	40	2	01	1	2	8		1	07	0	0	0	0	.80561912	1	6		2.68	1908
20-34 years	2	40	1	02	0				1	08	0	0	0	0	.079299934	6			3.49	1909
20-34 years	1	39	1	02	8				1	10	0	0	0	0	2.8401377	3			2.9	1910
20-34 years	5	36	1	01	0				0	00	0	0	0	0	-1.2428815	6	7		2.6	1911
< 20	1	39	2	01	2				1	07	0	1	0	0	-.18678081	1	6		2.64	1912
20-34 years	1	40	2	02	0				1	12	0	0	0	0	1.3909409	3			2.41	1913
20-34 years	2	36	1	02	0				0	00	0	0	0	0	-1.12515	6			3.2	1914
< 20	2	30	2	01	0				0	00	0	0	0	0	-.56449056	1			3.19	1915
< 20	1	39	2	02	2				1	06	0	0	0	0	1.2876464	3			2.39	1916
20-34 years	2	38	1	01	0				0	00	0	0	0	0	-1.0608718	6			2.45	1917
20-34 years	3	34	2	01	0				1	09	0	0	0	0	.082316779	3	4		2.48	1918
20-34 years	7	38	2	01	0				0	00	0	0	0	0	-.8249507	4	6	1	2.5	1919
< 20	2	39	1						1	08	0	1	0	0	.22415529	4	2		1.95	1920
20-34 years	3	41	2	01	0				1	05	0	0	0	0	1.8395231	3			2.74	1921
20-34 years	2	38	1	01	0				0	05	0	0	0	0	-.45880255	1	6		2.39	1922
>= 35	6	38	2	01	0				0	00	0	0	0	1	.57240903	3	6	1	2.91	1923
< 20	1	33	2	02	0				0	06	0	0	0	0	.66066688	1			2.49	1924
< 20	1	36	1	02	0				1	08	1	1	0	0	1.4414208	6	4	1	2.24	1925
20-34 years	1	39	1						1	06	1	0	0	0	.70166695	1			2.48	1926
< 20	1	41	2						1	04	0	0	0	0	-.60917038	0			3.57	1927
< 20	1	37	2	06	8	8	3	2	0	00	0	0	0	0	-.58510488	1	6		2.04	1928
20-34 years	4	40	2	01	1				1	07	1	0	0	0	.64475191	1	4		2.13	1929
< 20	1	41	2	01	0				1	07	0	1	0	0	-.48649988	4	6		2.58	1930
< 20	1	37	1	02	0				0	00	0	0	0	0	-.065561183	4	6	1	1.79	1931
20-34 years	4	42	1	01	0				0	00	1	0	0	0	-1.015213	4	6		2.19	1932
20-34 years	3	39	1	01	0				0	00	0	0	0	0	-.90042591	0			2.52	1933
20-34 years	2	36	1	01	0				1	08	0	0	0	0	.03974789	4	6		2.27	1934
20-34 years	6	42	1	01	0				0	00	0	0	0	0	-1.1022201	4			2.59	1935
20-34 years	2	38	2	01	0				1	10	0	0	0	0	2.1959081	6	5		2.72	1936
< 20	2	39	1	01	0				1	10	0	0	0	1	.31354412	6			2.71	1937
20-34 years	2	38	1	01	0				0	04	0	0	0	0	-.3034651	0			2.43	1938
20-34 years	4	40	2	01	0				0	00	0	0	0	0	-1.2428815	6			2.16	1939
20-34 years	5	40	2	01	0				0	02	1	0	0	0	-.23041208	2			2.65	1940
< 20	1	33	2	02	2				1	06	0	0	0	0	-.57993686	1	4	5	2.22	1941
< 20	1	35	1						1	06	0	0	0	0	-.090939604	4	1		1.64	1942
< 20	1	37	1	02	2				0	04	0	0	0	0	.74336863	6			2.92	1943
20-34 years	3	38	1	02	0				0	00	0	1	0	0	-.81096452	6			2.58	1944
< 20	1	40	1	02	8	2			1	09	0	0	0	0	-.51198965	8			2.62	1945
20-34 years	3	42	2	01	8	3			0	00	0	0	0	0	-.028676398	6			2.76	1946
< 20	1	39	2	02	0				0	00	0	1	0	0	.32583284	6			2.79	1947
< 20	1	36	1	08	8	6			1	08	0	1	0	0	1.485218	6	1		2.06	1948
20-34 years	3	36	1	01	0				0	00	0	0	0	0	.15239349	6	4		3.07	1949
< 20	1	39	1	02	1	2			1	06	0	0	0	0	.80730516	4	6		2.95	1950
< 20	1	35	2	01	8				1	09	0	0	0	0	1.3684866	4	1		1.81	1951
20-34 years	2	40	1	01	0				0	00	0	0	0	0	-.8249507	6	1		2.45	1952
20-34 years	3	41	1	01	0				1	09	0	0	0	0	1.096717	6			2.09	1953
< 20	1	39	1	01	0				0	00	0	0	0	0	.21743803	3			2.49	1954
20-34 years	3		2	01	7				0	00	0	0	0	1	-.42547449	4			2.19	1955
20-34 years	3	37	2	01	0				1	06	0	0	0	0	.15076976	6	3		2.73	1956
< 20	1	41	2	01	0				0	03	0	0	0	0	.53356212	4	6		2.38	1957
20-34 years	4	39	2	01	0				0	00	1	0	0	0	-1.1157264	3			3.08	1958
20-34 years	3	37	1	01	0				0	00	1	0	0	0	-.93749297	1	6		3.1	1959
>= 35	8	42	1	01	0				0	03	0	0	0	1	-1.145027	6	4		2.57	1960
20-34 years	2	40	2	01	0				0	00	0	0	0	0	-.16717403	4	6		2.48	1961
< 20	1	38	1	02	2	8			1	09	0	0	0	0	2.0727272	4	6		2.71	1962
20-34 years	6	40	2	01	0				0	00	0	0	0	0	-.14121869	1	4	6	2.51	1963
< 20	3	37	2	01	0				1	07	0	0	0	0	1.1609539	1	4		3.02	1964
< 20	1	41	1	02	2				1	09	0	0	0	0	1.1444225	0			2.96	1965
20-34 years	2	43	2	01	0				0	00	0	0	0	0	-.36896816	1			2.78	1966
20-34 years	2	41	1	01	0				0	00	0	0	0	0	-.96561217	1			2.81	1967
< 20	2	39	2	01	0				0	00	0	0	0	0	-.81524432	6			2.63	1968
20-34 years	1	38	2	01	1	2			1	09	1	0	0	0	1.8411469	4	6	7	2.87	1969
20-34 years	3	39	1	01	0				0	00	0	0	0	0	-1.0502573	6			2.12	1970
< 20	1	38	2	02	0				1	07	0	0	0	0	.35504884	1	6	4	3.22	1971
20-34 years	4	36	2	01	0				1	00	0	0	0	0	-.57594496	6			2.51	1972
20-34 years	1	35	1	01	0				1	10	0	0	0	0	.080374591	6			1.91	1973
20-34 years	7	33	2	01	0				0	00	0	1	0	0	-.16717403	4	1		3.09	1974
< 20	1	31	1	04	2				1	07	0	0	0	0	.84129447	6			2.12	1975
< 20	1	34	2	01	0				0	00	0	0	0	1	-.012670869	6			2.05	1976
20-34 years	2	36	1	02	0				1	08	0	1	0	0	-.6897496	4	1		2.27	1977
< 20	1	39	2	01	0				0	00	0	0	0	0	1.1025341	1			2.46	1978
< 20	1	37	2	02	0				1	09	0	0	0	0	2.0791683	4	6	1	2.79	1979
20-34 years	3	41	2	01	0				0	00	0	1	0	0	.43560594	3			2.54	1980
< 20	1	34	1	02	2				1	09	0	0	0	0	.589293	6	1		3.27	1981
< 20	1	34	1						0	00	0	0	0	0	-1.1079769	4	6	7	1.62	1982
< 20	1	36	1						0	00	0	0	0	0	-1.1709648	4			1.81	1983
< 20	1	36	1	02	2				0	00	0	0	0	0	-.81096452	4			2.22	1984
>= 35	6	34	1	01	0				0	05	0	0	0	0	-.95185214	6			2.1	1985
20-34 years	1	29	1	01	0				1	10	0	0	0	0	.86501819	6			1	1986
20-34 years	4	40	2	01	0				0	00	0	1	0	0	.14306538	6	3		2.89	1987
< 20	1	35	2	01	2	3			0	05	0	0	0	0	1.2719485	4	1		1.91	1988
20-34 years	3	37	2	01	2				1	05	0	0	0	0	-.1815332	4	1	3	2.68	1989
20-34 years	2	33	2	08	2	6			0	03	0	0	0	0	-.11037958	0			1.56	1990
< 20	1	39	1	01	0				0	00	0	0	0	0	-.85739148	4			2.63	1991
20-34 years	1	33	1	02	0				0	00	0	1	0	0	-.80257136	1			2.65	1992
>= 35	8	32	2	01	0				0	00	0	0	0	1	-.087298632	0			2.31	1993
20-34 years	2	39	1	01	0				0	00	0	0	0	0	-1.0203708	1			2.55	1994
20-34 years	7	41	1	01	0				0	00	0	1	0	1	-.50985581	1	6		2.57	1995
< 20	1	30	2	02	0				1	08	0	0	0	0	-.35020879	4	1	8	3.1	1996
20-34 years	1	38	1	02	2	1			1	11	0	0	0	0	.42966282	6			2.27	1997
< 20	1	38	1	02	0				1	06	0	1	0	0	.97478306	4	1		2.55	1998
20-34 years	3	41	1	01	0				0	00	0	0	0	0	-.50985581	0			2.36	1999
[truncated: 14,552 more rows]
