# Supplementary material for: Trends and determinants of prelacteal feeding practice in rural Bangladesh from 2004 to 2019: A multivariate decomposition analysis
Source: PLoS One. 2026 Mar 11;21(3):e0328943. doi: 10.1371/journal.pone.0328943 (PMC12978494; doi:10.1371/journal.pone.0328943)
Supplement: S2 File — (CSV) [file pone.0328943.s005.csv]

sexcd	ssmcmem1	webangrw	wehclass_mc2	wehclass	age_wef	lsi	ga_outcome_pvf	fdpsrevrpreg	batypedev	bawhr	baweight	BFHF30MFEDO	BFHS30MFEDO	BFH2HFEDO	BFH3HFEDO	BFH4HFEDO	BFH5HFEDO	BFH6HFEDO	BFH7HFEDO	BFH13HFEDO	bfhrhfedo	BFHD3FEDO	plos_id
2	3	1	3		20-34 years	1.198236048888926	40	0	1	09	4.14	0	0	0	0	0	0	0	0	0	0	0	1
1	0	0	1		20-34 years	-1.134658851954173	35	0	0	01	3.03	0	0	0	0	0	0	0	0	0	0	0	2
2	2	0	0		20-34 years	-.7963588819336138	39	0	0	01	2.95	0	0	0	0	0	0	0	0	0	0	0	3
1		1		06	< 20	.5223203349473826	38	1	0	04	2	0	0	0	0	0	0	0	0	0	0	0	4
1	0	1	1		20-34 years	.1908187064731451	26	0	1	09	3.2	0	0	0	0	0	0	0	0	0	0	0	5
2	1	0	1		20-34 years	-.9787071833989895	39	0	0	01	3.02	0	0	0	0	0	0	1	0	0	0	0	6
1	3	1	1		20-34 years	-.5890349179288671	39	0	0	02	2.64	0	0	0	0	0	0	0	0	0	0	0	7
2	3	0	0		20-34 years	-.5480707889203107	43	0	0	01	3.5	0	0	0	0	0		0	0	0	0	0	8
1	0	1	1		20-34 years	-.1579668103766731	38	0	1	09	3.3	0	0	1	0	0	0	0	0	0	0	0	9
2	0	1	1		20-34 years	-1.134658851954173	44	0	0	02	4.22	0	0	0	0	0	0	0	0	0	0	0	10
2	2	0	0		20-34 years	.4398824908712358	43	0	0	01	2.84	0	0	0	0	0	0	0	0	0	0	0	11
1	1	1	1		20-34 years	-.0985586092599363	38	0	0	01	2.69	0	0	0	0	0	0	0	0	0	0	0	12
1	4	1	3		< 20	-1.286498021372588	37	1	0	01	2.02	0	0	0	0	0	0	0	0	0	0	0	13
2	0	1	1		20-34 years	.4402601001134026	42	0	0	01	2.83	0	0	0	0	0	0	0	0	0	0	0	14
1	2	1	1		20-34 years	-.2529075003798124	38	0	0	01	2.76	0	0	0	0	0	0	0	0	0	0	0	15
2	0	1	1		< 20	-.5730011674045262	39	0	0	06	3.74	0	0	0	0	0	0	0	0	0	0	0	16
1	0	1	1		< 20	.4389488763470442	40	0	0	01	3.38	0	0	1	0	1	0	0	1	1	0	0	17
2	0	0	1		20-34 years	-1.196540850140991	42	0	1	09	3.73	0	0	0	0	0	0	0	0	0	0	0	18
1	0	0	0		20-34 years	-.9989269512283475	39	0	0	01	2.21	0	0	0	0	1	0	0	0	0	0	0	19
2	0	1	1		< 20	-.0372591073370503		1	0	02	2.48	0	0	0	0	0	0	0	0	0	0	0	20
2	3	1	1		20-34 years	-1.069568387682748	39	0	0	05	3.19	0	0	0	0	0	0	0	0	0	0	0	21
1	3	0	0		< 20	-1.226411431844556	38	0	0	01	3.5	0	0	0	0	0	0	0	0	0	0	0	22
2	7	0	0		20-34 years	-.8779862398177453	45	0	0	02	1.94	0	0	0	0	0	0	0	0	0	0	0	23
2	0	1	1		20-34 years	-.9989269512283475		0	0	01	2.95	0	0	0	0	0	0	0	0	0	0	0	24
1		1		04	< 20	.2177613033726878	36	1	0	01	1.66	0	0	0	0	0	0	0	0	0	0	0	25
1	0	0	1		20-34 years	-.5804247020361577	42	0	0	01	2.85	0	0	0	0	0	0	0	0	0	0	0	26
2	88	1	1		20-34 years	-.7175419090799801	39	0	1	09	2.63	0	0	0	0	0	0	0	0	0	0	0	27
1	0	1	1		20-34 years	-1.370569250576948	39	0	0	01	2.5	0	0	0	0	0	0	0	0	0	0	0	28
2	0	1	1	06	< 20	-.1044338050931982	40	1	8	08	2.18	0	0	0	0	0	0	0	0	0	0	0	29
2	1	1	1		20-34 years	-.5520931770340606	48	0	1	09	3.44	0	0	0	0	1	1	0	1	1	1	1	30
1	0	1	1		< 20	.0461094925098096	37	1	1	09	3.1	0	0	0	0	0	0	0	0	0	0	0	31
1	0	1	1		20-34 years	-1.13190413107925	39	0	0	01	2.71	0	0	0	0	0	0	0	0	0	0	0	32
1							38	0	0	02	3.22	0	0	0	0	0	0	0	1	0	0	0	33
2		1		09	< 20	1.570601900279284	37	1	0	01	1.7	0	0	0	0	0	0	0	0	0	0	0	34
1	0	1	1		20-34 years	-.3457525746681494	45	1	1	09	3.51	0	0	0	0	0	0	0	0	0	0	0	35
2		1		06	< 20	1.10992406185524	43	1	1	09	3.12	0	0	0	0	0	0	0	0	0	0	0	36
1		1		10	< 20	1.585219932424975	39	1	1	07	2.84	0	0	0	0	0	0	0	0	0	0	0	37
1	1	0	0		20-34 years	-1.286498021372588	40	0	0	01	2.85	0	0	0	0	0	0	1	1	1	1	0	38
1	0	0	1		20-34 years	-.5804247020361577	32	0	0	01	2.69	0	0	0	0	0	0	0	1	0	0	0	39
2		1		05	< 20	-.5082660175385508	39	1	0	02	2.87	0	0	0	0	0	0	0	0	0			40
1	1	1	1		20-34 years	-.4837323264164871	35	0	1	09	2.61	0	0	0	0	0	0	0	0	0	0	0	41
2	0	1	6		20-34 years	-.2147738722688123	35	1	8	09	2.22	0	0	0	0	0	0	0	0	0	0	0	42
1	0	1	1		< 20	1.56765501135681	38	1	1	09	2.9	0	0	0	0	0	0	0	0	0	0	0	43
1	0	1	1		< 20	1.177309154126059	40	1	1	09	3.02	0	0	0	0	0	0	0	0	0	0	0	44
1		1		07	< 20	.8824199643414183	38	1	8	08	2.6	0	0	0	0	0	0	0	0	0	0	0	45
2	88	1	1		20-34 years	-.6621138811783612	43	0	0	01	3.06	0	0	0	0	0	0	0	0	0	0	0	46
2		1		07	< 20	.1117280301456604	36	1	0	01	2.34	0	0	0	0	0	0	0	0	0	0	0	47
2		1		04	< 20	-.5730011674045262	40	1	0	02	2.83	0	0	0	0	0	0	0	0	0	0	0	48
1	3	0	0		20-34 years	-.8268680139805747	44	0	0	01	3.02	0	0	0	0	0	0	0	0	0	0	0	49
2	0	1	1		20-34 years	-.0006017909499648	38	0	0	01	2.65	0	0	0	0	0	0	0	0	0	1	0	50
1	4	1	1		20-34 years	.422951989609325	51	0	1	09	3.4	0	0	0	1	1	1	1	1	1	1	1	51
1	3	1	2		20-34 years	1.34283506873383	41	0	0	01	3.18	0	0	0	0	0	0	0	0	0	0	0	52
2	3	0	0		20-34 years	-1.967080018218102	45	0	0	01	2.45	0	0	0	0	0	0	0	0	0	0	0	53
1	0	1	1		20-34 years	-1.117515733430678	34	0	0	01	2.91	0	0	0	0	0	0	0	1	0	0	0	54
2							37	1	0	01	2.52	0	0	0	0	0	0	0	0	0	0	0	55
2	2	1	2		20-34 years	.956125960426502	44	0	0	01	3.61	0	0	1	0	0	0	0	0	0	0	0	56
1	3	1	1		20-34 years	-.9961722303534241	34	0	0	01	1.7	0	0	0	0				1		0	0	57
1	4	1	1		20-34 years	-.3225354673463594	39	0	0	01	2.98	0	0	0	0	0	0	0	0	0	0	0	58
1	1	0	0		20-34 years	-.5930028790591573	40	0	0	02	3.63	0	0	0	0	0	0	0	0	0	1	0	59
2	0	1	1		20-34 years	-1.370569250576948	28	0	0	01	2.44	0	0	0	0	0	0	0	0	0	0	0	60
2	3	1	1		20-34 years	-.8679957721803984	40	0	0	01	3.01	0	0	0	0	0	0	0	0	0	0	0	61
2	3	1	1		20-34 years	-1.176539138486359	37	0	1	09	9.99	0	0	0	0	0	0	0	0	0	0	0	62
2	1	1	1		20-34 years	-.7880035756568358	30	0	0	04	2.37	0	0	0	0	0	0	0	0	0	0	0	63
2	0	0	0		20-34 years	-1.335801842536406	48	0	0	01	2.8	0	0	0	0	0	0	0	0	0	0	0	64
1	0	1	1		< 20	1.283359219397442	40	0	1	09	3.03	0	0	0	0	0	0	0	0	0	0	1	65
2	88	1	1		20-34 years	2.194891835260278	38	0	0	01	2.72	0	0	0	0	0	0	0	0	0	0	0	66
1	2	0	1		20-34 years	.6068662179008354	39	0	1	09	2	0	0	0	0	0	0	0	0	0	0	0	67
1	88	1	1		20-34 years	-.6302819913721787	36	0	0	01	2.71	0	0	0	0	0	0	0	0	0	0	0	68
1	0	0	0		>= 35	-1.788821644726566	40	0	0	01	2.65	0	0	0	0	0	0	0	0	0	0	0	69
1	0	0	1		20-34 years	-1.505652688641331	40	0	0	01	2.89	0	0	0	0	0	0	0	0	0	0	0	70
1	0	1	1		20-34 years	.4433614096424681	35	0	0	01	1.63	0	0	0	0	0	0	0	0	0	0	0	71
1	3	1	1		20-34 years	-.0758443733006299	40	0	0	01	2.96	0	0	0	0	0	0	0	0	0	0	0	72
1	3	0	0		20-34 years	-.8470877818099327	36	0	0	02	2.3	0	0	0	0	0	0	0	0	0	0	0	73
2	3	1	1		< 20	-1.299076198395588	42	0	0	02	3.24	0	0	0	0	0	0	0	0	0	0	0	74
2	0	0	1		>= 35	-.905783819226968	39	0	0	01	2.51	0	0	0	0	0	0	0	0	0	0	0	75
1	0	1	1		20-34 years	-.1689794751882149	42	0	0	02	2.84	0	0	0	0	0	0	0	0	0	0	0	76
2	2	1	1		< 20	-.7279169861288037	46	0	0	02	2.85	0	0	0	0	0	0	0	0	0	0	0	77
1	1	1	1		>= 35	-.3675677815439054	39	0	0	04	2.61	0	1	1	0	1	1	0	0	1	0	0	78
2	0	1	1		20-34 years	-.2388286435939765	26	0	1	09	3.34	0	0	0	0	0	0	0	0	0	0	0	79
1	2	0	0		>= 35	.0522460443212883	42	0	1	09	2.32	1	0	0	0	0	0	0	0	0	0	0	80
1	1	0	0		20-34 years	-.3225354673463594	40	0	1	09	3.21	0	0	0	0	0	0	0	0	0	0	0	81
1	0	1	1		20-34 years	-1.015488056273044	48	1	8	08	3.7	0	0	0	0	0	0	0	0	0	0	0	82
1	0	1	5		20-34 years	1.029848904622123	40	1	0	01	2.99	0	1	0	0	0	0	1	0				83
1	0	1	1		20-34 years	-1.015488056273044	40	0	0	01	2.88	0	0	0	0	0	0	0	0	0	0	0	84
1	1	1		16	20-34 years	1.793871262605107	43	1	1	09	3.4	0	0	0	0	0	0	0	0	0	0	0	85
1	3	0	1		20-34 years	-.4156705692339442	40	0	0	12	2.71	0	0	0	0	0	0	0	0	0	0	0	86
2	3	1	1		20-34 years	-1.02860878668279	37	0	0	01	2.4	0	0	0	0	0	0	0	0	0	0	0	87
2	0	1	1		20-34 years	.004981734309986	40	0	1	09	2.98	0	0	0	0	0	0	0	0	0	0	0	88
2	88	1	1		20-34 years	.4153552978081615	35	0	0	01	2.4	0	0	0	0	0	0	0	0	0	0	0	89
1	3	1	1		20-34 years	.4015390521989386	39	0	0	01	2.74	0	0	0	0	0	0	0	0	0	0	0	90
1	0	1	1		20-34 years	-1.011505128251347	39	0	0	01	2.59	0	0	0	0	0	0	0	0	0	0	0	91
1	3	1	1		20-34 years	-.244302339060462	38	0	0	01	2.84	0	0	0	0	0	0	0	1	0	0	0	92
2		1		05	< 20	.305068931160312	39	1	0	02	3.32	0	0	0	0	0	0	0	0	0	0	0	93
2	0	1	1		20-34 years	.142400492965294	42	1	0	02	0	0	0	1	1	0	0	0	0	0	0	0	94
2	1	1	1		20-34 years	-.9915034165967159	36	1	0	01	2.26	0	0	0	0	0	0	0	0	0	0	0	95
1	0	1	1		< 20	-.9442569382905185	35	1	1	09	2.48	0	0	0	0	0	0	0	0	0	0	0	96
2	0	0	0		20-34 years	-1.574391019947768	38	0	0	01	2.52	1	0	0	0	0	0	0	0	0	0	0	97
1	0	1	1		20-34 years	-.7039323464524754	38	0	0	01	2.7	0	0	0	0	0	0	0	0	0	0	0	98
2	1	1	1		>= 35	-.2839548862644299	24	0	0	06	3.18	0	0	0	0	1	0	0	0	0	0	0	99
1	0	1	1		20-34 years	-.1109606553866035	39	0	0	09	4.09	0	0	0	0	0	0	0	0	0	0	0	100
2	4	1	1		20-34 years	-1.02860878668279	40	0	0	01	2.7	0	0	0	0	0	0	0	0	0	0	0	101
2	0	0	0		>= 35	-1.286498021372588	37	0	1	09	2.44	0	0	0	0	0	0	0	0	0	0	0	102
2	0	1	3	10	< 20	.8572218858945545	40	1	0	02	3.02	0	1	0	0	0	0	0	0	0	0	0	103
1	0	1	1		20-34 years	-.5391782136502619	40	0	0	07	3.87	0	0	0	0	0	0	0	0	0	0	0	104
2	3	1	1		20-34 years	-.9311590110142931	39	0	0	04	3.16	0	0	0	0	0	0	0	0	0	0	0	105
1	3	1	1		20-34 years	-.8550808087965995	38	0	1	09	3.34	0	0	1	1	1	0	0	1	1	1	0	106
2	1	1	1		< 20	-.2947298578233419	34	0	0	01	2.75	0	0	0	0	0	0	0	0	0	0	0	107
1	3	1	1		20-34 years	-1.205503441474091	40	0	0	06	3.47	0	0	0	0	0	0	0	0	0	0	0	108
2	88	1	5		20-34 years	.5624719805084809	40	1	0	02	3.1	0	0	0	0	0	0	0	0	0	0	0	109
1	3	0	0		20-34 years	-1.492273261344816	33	0	0	07	2.98	0	0	0	0	0	0	0	0	1	1	1	110
2	1	1	0		20-34 years	-.1404298940113907	37	0	0	01	2.43	0	0	0	0	0	0	0	0	0	0	0	111
2	0	1	1		20-34 years	-.2529075003798124	40	0	0	01	2.75	0	0	0	0	0	0	0	0	0	0	0	112
2	4	0	1		20-34 years	-.7458734340820771	42	0	0	01	2.84	0	0	0	0	0	0	0	0	0	0	0	113
2	3	1	1		20-34 years	-1.134658851954173	42	0	1	09	3.01	0	0	0	1	0	0	1	0	0	0	0	114
1	88	1	1		20-34 years	-.1577813345441458	40	1	0	02	2.28	0	0	0	0	0	0	0	0	0	0	0	115
1	0	1	1		20-34 years	-.7866644059211014	40	0	1	09	3.37	0	0	0	0	0	0	0	0	0	0	0	116
1	1	0	0		20-34 years	-.8712455786557931	37	0	0	06	3.05	0	0	0	0	0	0	0	0	0	0	0	117
1	1	1	1		20-34 years	-.3525639749670974	42	0	0	01	3.23	0	0	0	0	0	0	0	0	0	0	0	118
1	7	1	1		20-34 years	-.3855350769889869	56	0	0	01	2.75	0	0	0	0	0	0	0	0	0	0	0	119
2	0	0	0		20-34 years	-.6644959312405182	37	0	1	09	2.04	0	0	0	0	0	0	0	0	0	0	0	120
2	0	1	1		20-34 years	-1.534954798150517	40	0	1	09	3.59	0	0	0	0	0	0	0	0	0	0	0	121
1		1		06	< 20	.9988050265606448	40	1	0	88	2.71	0	0	0	0	0	0	0	0	0	0	0	122
2	0	1	1		20-34 years	-.4332468785649505	42	0	0	01	3.04	0	0	0	0	0	0	0	0		0	0	123
1	3	1	1		20-34 years	-.3221986809855601	34	0	0	01	2.74	0	0	0	0	0	0	0	0	0	0	0	124
1	0	1	3		< 20	.9883215372303855	38	1	1	09	2.46	0	1	0	0	0	0	0	0	0	0	0	125
2	0	1	1		< 20	-.6275272704972551	38	1	0	06	3.28	0	0	0	0	0	0	0	0	0	0	0	126
1	0	1	1		20-34 years	-.9989269512283475	34	1	0	01	2.67	0	0	0	0	0	0	0	0	0	0	0	127
1	4	1	3		20-34 years	2.346311619636569	37	0	0	01	3.08	0	0	0	0	0	0	0	0	0	0	0	128
1		1		05	< 20	.177896390277255	40	1	0	01	2.5	0	0	0	0	0	0	0	0	0	0	0	129
1	0	1	1		20-34 years	-1.493074511618331	45	0	1	01	3.7	0	0	0	0	0	0	0	0	0	0	0	130
1	3	1	1		20-34 years	-.0169712271070459	39	0	0	01	2.74	0	0	0	0	0	0	0	0	0	0		131
2	2	0	0		20-34 years	-1.286498021372588	42	0	0	01	1.92	0	0	0	0	0	0	0					132
1	2	0	0		20-34 years	-.9989269512283475	38	0	0	01	2.66	0	0	0	0	0	0	0	0	0	0	0	133
2	0	1	1		20-34 years	-1.577145740822691	36	0	0	01	3.3	0	0	0	0	0	0	0	0	0	0	0	134
1	3	0	1		20-34 years	-.3849709337053797	41	0	0	02	3.08	0	1	1	1	0	0	0	0	0	0	0	135
2	1	0	0		20-34 years	-.6036418093579478	33	0	0	01	2.5	0	0	0	0	0	0	0	0	0	0	0	136
1	0	1	1		< 20	.5022913584937229	40	1	0	02	2.68	0	0	0	0	0	0	0	0	1	1	0	137
1	4	1	1		20-34 years	.8060656914551708	44	0	1	09	3.17	0	0	1	0	0	0	0	0	0	0	1	138
2	0	1	1		< 20	-.3745428110341206	39	0	0	07	2.6	0	0	0	0	0	0	0	0	0	0	0	139
2	3	1	1		20-34 years	.5743436210203622	40	0	0	01	2.75	0	0	0	0	0	0	0					140
2		1		15	20-34 years	2.106567412542724	37	1	1	09	2.58	0	0	0	0	0	0	0	0	0	0	0	141
1	0	0	0		>= 35	.4813179289769193	41	0	1	09	3.52	0	0	0	0	0	0	0	0	0	0	0	142
1	1	0	0		>= 35	-.6732697763244947	42	0	0	01	2.59	0	0	0	0	1	0	1	1	1	0	0	143
1	3	1	1		20-34 years	-.744842048477572	40	0	0	02	2.84	0	0	0	0	0	0	0	0	0	0	0	144
2		1		09	< 20	1.006390180424875	40	1	8	09	2.46	0	0	0	0	0	0	0	0	0	0	0	145
2	0	1	1		< 20	.4929668887553391	40	1	0	06	3.35	0	0	1	0	0	0	0	0	0	0	0	146
1	7	1	6		20-34 years	.4858133112490173	38	0	1	09	3	0	0	0	0	0	0	0	0	0	0	0	147
1	1	0	1		20-34 years	-.4135205148822037	38	0	0	02	4.42	0	0	0	0	0	0	0	0	0	0	0	148
2	1	0	0		20-34 years	-.5584458659691345	35	0	0	02	3.25	0	0	0	0	0	0	0	0	0	0	0	149
2	88	1	1		20-34 years	-1.019834941598813	38	0	0	07	3.26	0	0	0	0	1	1	1	1	0	0	0	150
2	3	1	1		< 20	.1147136136283488	40	0	0	07	2.76	0	0	0	0	0	0	0	0	0	1	0	151
2		1		09	< 20	1.367813296545038	40	1	0	02	3.07	0	0	0	0	0	0	0	0	0	0	0	152
1	0	1	4		20-34 years	1.391559518734817		1	8	09	1.43	0	0	0	0	0	0	0	0	0	0	0	153
2	0	1	1		20-34 years	-.9311590110142931	38	0	0	06	2.92	0	0	0	0	0	0	0	0	0	0	0	154
1	2	1	1		< 20	-.8399261813771363	41	0	0	02	4.33	1	0	0	0	0	1	0	0	0	0	0	155
1	0	1	1		20-34 years	-.7322638714545726	36	0	1	09	2.92	0	0	0	0	0	0	0	0	0	0	0	156
1	2	1	2		20-34 years	.3088576945294003	32	0	0	01	2.42	0	0	0	0	0	0	0	0	0	0	0	157
2	0	1	1		20-34 years	.6284957524481266	40	0	0	02	4.27	0	0	0	0	0	0	0	0	0	0	0	158
2		1		12	< 20	1.240239593615782	31	1	1	09	2.65	0	1	0	0	0	0	0	0	0	0	0	159
1	1	1	1		20-34 years	-.5109654188342371	27	0	0	06	3.07	0	0	0	0	0	0	0	0	0	0	0	160
2		1		03	< 20	.686636445731078	40	1	1	09	3.25	0	0	0	0	0	0	0	0	0	0	0	161
1	1	1		04	< 20	-.0148992887746926	40	1	0	08	2.98	0	0	0	0	0	0	0	0	0	0	0	162
2	0	1	1		20-34 years	-.4244444143179209	40	0	0	07	3.13	0	0	0	0	0	0	0	0	0	0	0	163
2	0	1	1		20-34 years	-.1166535763443223	42	0	0	01	3.67	0	0	0	0	0	0	0	0	0	0	0	164
1	0	0	1		20-34 years	-1.21808161849709	45	0	1	09	2.88	0	0	0	0	0	0	0	0	0	0	0	165
1	3	1	1		20-34 years	-.8059600236101091	47	0	0	02	3.97	0	0	0	0	0	0	0	0	0	0	0	166
2	0	1	2		20-34 years	-.8083453140681446	39	1	1	08	3.63	0	0	0	0	0	0	0	0	0	0	0	167
2	0	1	1		20-34 years	-.744842048477572	40	0	0	02	2.62	0	0	0	0	0	0	0	0	0	0	0	168
2	1	1	2		20-34 years	.894264130875544	43	0	0	01	3.13	0	0	0	0	0	0	0	0	0	0	0	169
1		1		07	< 20	1.112687676644608	40	1	8	07	3.01	0	0	0	0	0	0	0	0	0	0	0	170
1	0	1	1		20-34 years	-.9311590110142931	38	0	0	01	2.97	0	0	0	0	0	0	0	1	1	1	1	171
2							41	1	1	09	3.19	0	0	0	0	0	0	0	0	0	0	0	172
2	0	1	1		20-34 years	.2956920167732732	39	0	0	02	2.8	0	0	0	0	0	0	0	0	0	0	0	173
2		1		04	< 20	.0616229587083271	41	1	0	09	2.7	0	1	0	0	0	0	0	0	0	0	0	174
2	0	1	1		20-34 years	-1.425306571404277	41	0	0	06	2.6	0	0	0	0	0	0	0	0	0	0	0	175
2	4	0	1		20-34 years	-1.134658851954173	41	0	0	08	3.6	0	0	0	0	0	0	0	0	0	0	0	176
2	3	0	1		>= 35	1.64890205823827	36	0	1	09	2.87	0	0	0	0	0	0	0	0	0	0	0	177
2	0	1	1		20-34 years	-.6644959312405182	48	1	8	08	3.15	0	0	0	0	0	0	0	0	0	0	0	178
1	1	1	1		20-34 years	-.9388403617003156	44	0	0	02	4.01	0	0	0	0	0	0	0	0	0	0	0	179
2	3	0	0		20-34 years	-.6565061446497298	34	0	0	01	2.13	0	0	0	0	0	0	0	0	0	0	0	180
2	0	1	1		20-34 years	-.6923177399424678	41	0	0	02	2.89	0	0	0	0	0	0	0	0	0	0	0	181
1	88	1	1		20-34 years	-.7619457069090146	43	0	0	01	3.19	0	1	0	0	0	0	0	0				182
2	7	0	0		>= 35	-1.310482661048916	30	0	0	01	3.13	0	0	0	0	0	0	0	0	1	0	0	183
2	3	1	1		20-34 years	-1.08317133760224	40	0	0	01	2.72	0	0	0	0	0	0	0	0	0	0	0	184
1		1		06	< 20	.6614921951072957	39	1	0	01	3.25	0	0	0	0	0	0	0					185
1	3	0	0		20-34 years	-1.082998180432708	41	1	1	09	3.12	0	0	0	0	0	0	0	0	1	0	0	186
2	0	0	1		20-34 years	-.7322638714545726	36	0	0	01	2.88	0	0	0	0	0	0	0	0	0	0	0	187
2	0	1	2		< 20	-1.205503441474091	36	0	0	01	3.05	0	0	0	0	0	0	0	0	0	0	0	188
2	0	1	1		20-34 years	-.1511417574210137	40	0	0	01	3.2	0	0	0	0	0	0	0	0	0	0	0	189
1	0	1	1		20-34 years	-1.542378332782149	42	0	0	01	2.83	0	0	0	0	0	0	0	0	0	0	0	190
2	0	1	1		< 20	-.3225354673463594		0	0	01	2.32	0	0	0	0	0	0	0	0	1	0	0	191
1	0	1	1		20-34 years	-1.563286323152615	34	0	0	01	2.84	0	0	0	0	0	0	0	0	0	0	0	192
2	0	1	3		< 20	-.7584516111050766	39	1	1	09	2.2	0	0	0	0	0	0	0	0	0	0	0	193
2		1		07	< 20	-.4926111912096885	39	0	1	09	2.8	0	0	0	0	0	0	0	0	0	0	0	194
1							38	0	0	01	2.55	0	0	0	0	0	0	0	1	0	0	0	195
2	0	1	4		20-34 years	1.735689792868538	38	0	1	09	3.23	0	0	0	0	0	0	0	0	0	0	0	196
2	0	1	1		20-34 years	.0715648529920249	40	0	0	09	2.9	0	0	0	0	0	0	0	0	0	0	0	197
2	3	1	2		20-34 years	-.7322638714545726	38	0	0	02	2.66	0	0	0	0	0	0	0	0	0	0	0	198
1	0	0	0		20-34 years	-.6923177399424678	37	0	0	02	2.84	0	0	0	0	0	0	0	0	0	0	0	199
2	88	1	1		20-34 years	-.4465690272417566	40	0	1	09	3.26	0	0	0	0	0	0	0	0	0	0	0	200
2		1		07	< 20	.1415048221442179	38	1	1	01	2.3	0	0	0	0	0	0	0	0	0	0	0	201
2		1		05	< 20	.2040524136907055	43	1	0	02	2.97	0	0	0	0	0	0	1	1	1	0	0	202
1	7	1	1		20-34 years	-.6823336490077192	42	0	0	01	3.85	0	0	0	0	0	0	0	0	0	0	0	203
2							45	0	0	06	3.62	0	0	0	0	0	0	0	0	0	0	0	204
2	0	0	0		20-34 years	-1.895892967831213	31	0	0	02	1.89	0	0	0	0	0	0	0	0	0	0	0	205
1	3	1	1		20-34 years	.1171225543176084	41	0	0	08	4.1	0	0	1	0	0	0	0	0	0	0	0	206
2	0	1	1		< 20	-.5584458659691345	41	0	1	09	2.99	0	0	0	0	0	0	0	0	0	0	0	207
2	2	1	1		>= 35	-1.104600770046879	28	0	0	06	1.44	0	0	0	0	0	0	0	0	0	0	0	208
2	2	1	4		20-34 years	-.4081972925005033	38	0	0	07	2.4	0	0	0	0	0	1	0	1	1	1	1	209
2	0	1	1		>= 35	.1258963994015851	42	0	0	01	2.51	0	0	0	0	0	1	1	1	0	0	0	210
1	0	1	1		20-34 years	-.6714097495720023	36	0	0	03	1.96	0	0	0	0	1	0	0	0	0	0	0	211
1		1		04	< 20	-.1878970025419527	37	1	0	02	2.64	0	0	0	0	0	0	0	0	0	0	0	212
2		0		01	< 20	1.056394489034459	40	1	8	07	2.46	0	0	0	0	0	0	0	1	1	0	0	213
2	0	0	0		20-34 years	-.2958509713843492	40	0	1	09	2.28	0	0	0	0	0	1	0	0	0	0	0	214
2	3	1		04	< 20	.1160318902732567	40	1	0	06	2.95	0	0	0	0	0	0	0	0	0	0	0	215
2	0	1	2		20-34 years	-.5509708060960513	43	1	0	02	2.87	1	0	0	0	0	0	0	0	0	0	0	216
2		1		06	< 20	-.0709404794305356	39	1	0	01	2.82	0	0	0	0	0	0	0	0	1	1	0	217
1	88	1	1		20-34 years	-1.589723917845691	38	0	0	06	2.85	0	0	0	0	0	0	0	0	0	0	0	218
1	1	1	1		>= 35	-.4173248468212267	39	0	0	03	2.51	0	0	0	0	0	0	0	0	0	0	0	219
2	0	1	1		20-34 years	-.4183562324257318	36	0	0	01	1.96	0	0	0	0	0	0	0	0	0	0	0	220
1	3	1	1		20-34 years	-1.383147427599948	42	0	0	07	2.21	0	0	0	0	0	0	0	0	0	0	0	221
1	0	1	1		< 20	-.5805978592056896	41	1	0	02	2.37	1	1	1	1	1	1	1	0	0	0	0	222
2	2	1	1		20-34 years	-.5094116402283589	37	0	0	01	2.58	0	0	0	0	0	0	0	0	0	0	0	223
1	88	1	1		20-34 years	.1816682360661036	37	0	1	08	3.72	0	0	0	0	0	0	0	0	0	0	0	224
2	4	1	1		20-34 years	-1.117515733430678	35	0	0	01	2.83	0	0	0	0	0	0	0	0	0	0	0	225
2	88	1	1		20-34 years	1.168535309042082	40	0	0	01	3.33	0	0	0	0	0	0	0	0	0	0	0	226
1	0	1	1		< 20	-.5095847973978909	39	1	8	02	2.98	0	1	0	0	0	0	0	0	0	0	0	227
2	0	0	1		20-34 years	-.187233191540651	36	0	0	01	3.18	0	0	0	0	0	0	0	0	0	0	0	228
1	0	1	4		20-34 years	1.165502758908617	40	0	0	02	3.32	0	0	0	0	0	0	0	0	0	0	0	229
1	0	1	1		< 20	-1.286498021372588	41	0	0	02	3.59	0	0	1	1	0	0	0	0	0	0	0	230
1	0	0	0		20-34 years	-1.493074511618331	39	0	0	01	2.76	0	0	0	0	0	0	0	0	0	0	0	231
2	0	1	1		< 20	-.8636488868546297	38	0	0	01	2.5	0	0	0	0	0	0	0	0	0	0	0	232
2	0	1	1		< 20	-1.047025064624252	35	1	1	09	3.15	0	0	0	0	0	0	0	0	0	0	0	233
1	2	1	1		20-34 years	.3797632459776336	39	0	0	01	2.19	0	0	0	0	0	0	0	0	0	0	0	234
1	2	1	1		< 20	-.0228158450992368	41	1	0	02	2.8	0	0	0	0	0	0	0	0	0	0	0	235
1	0	1	1		20-34 years	-.691136113254749	40	1	0	02	3.33	0	0	0	0	0	0	0	0	0	0	0	236
2	0	1	1		< 20	-.4070363214708373	42	1	0	02	3.17	0	0	0	0	0	0	0	0	0	0	0	237
2							41	1	0	06	3.47	0	0	0	0	0	0	0	0	0	0	0	238
1	3	1	1		20-34 years	-.1518363566647196	40	0	0	06	3.57	0	0	0	0	0	0	0	0	0	0	0	239
1	7	1	6		20-34 years	1.06773283484125	41	0	1	09	2.86	0	0	0	0	0	0	0	0	0	0	0	240
1		1		04	< 20	-.213834188214077	8	1	0	01	1.73	0	0	0	0	0	0	0	1	0	0	0	241
2		1		06	< 20	-.3295323434778345	40	1	0	02	2.42	0	0	0	0	0	0	0	0	0	0	0	242
1		1		11	< 20	1.367813296545038	35	1	1	09	2.52	0	0	0	0	0	0	0	0	0	0	0	243
1	0	1	1		20-34 years	-.2839548862644299	44	0	0	01	2.08	0	0	0	0	0	0	0	0	0	0	0	244
2	2	0	1		20-34 years	-.1299318498563455	41	0	0	01	2.74	0	0	0	0	0	0	0	0	0	0	0	245
1	0	1	1		< 20	-1.341235342199916		1	0	01	2.14	0	0	0	0	0	1	0	1	1	1	1	246
1	3	1	1		20-34 years	.0178966976937848		0	0	07	3.31	0	0	0	0	0	0	0	0	0	0	0	247
2	3	1	1		20-34 years	-.4784428219537638	50	0	1	09	3.25	0	0	0	0	0	0	0	0	0	0	0	248
1	2	1	1		20-34 years	-.3225354673463594	39	0	0	01	3.75	0	0	0	0	0	0	0	0	0	0	0	249
1	88	1	1		20-34 years	-.7873128685825451	29	0	0	02	2.92	0	0	0	0	0	0	0	0	0	0	0	250
2	1	1	1		20-34 years	.0847686412017615	38	0	0	01	2.81	0	0	0	0	0	0	0	0	0	0	0	251
1	0	1	1	09	< 20	-.4311524656234583	41	1	0	88	2.51	0	1	1	0	0	0	0	0	0	0	0	252
2	0	1	1		20-34 years	.618768579302327	38	0	0	06	2.58	0	0	0	0	0	0	0	0	0	0	0	253
2	0	1	1		20-34 years	-.4047466697982272	33	0	0	01	2.36	0	0	0	0	0	0	0	0	0	0		254
2	0	1	1		20-34 years	1.388548129745972	40	0	1	09	3.53	0	0	0	0	0	0	0	0	0	0	0	255
2	3	1	2		20-34 years	.0756181707947199	39	1	0	06	2.76	0	0	0	0	0	0	0	0	0	0	0	256
2	1	1	1	10	< 20	1.693790252863156	38	1	0	12	2.2	0	0	0	0	0	0	0	0	0	0	0	257
2	4	0	1		20-34 years	-.9172995933442161	34	0	0	01	3.41	1	0	0	0	0	1	0	0	0	0	0	258
2	3	0	1		20-34 years	-.8710724214862612	39	0	0	01	2.45	0	0	0	0	0	0	0	0	0	0	0	259
2	0	1	1		20-34 years	-1.286498021372588	41	0	0	02	3.02	0	0	0	0	0	0	0	0	0	0	0	260
2	0	1	1		< 20	-1.493074511618331	44		0	02	2.54	0	0	0	0	0	0	0	0	0	0	0	261
2	0	1	1		< 20	.186845690769496	41	0	0	01	2.82	0	0	0	0	0	0	0	0	0	0	0	262
1		1		09	< 20	.9339087658080883	39	1	1	09	3.1	0	0	0	0	0	0	0	0	0	0	0	263
2	0	1	2		20-34 years	2.291721500788313	36	0	1	09	2.85	0	0	0	0	0	0	0	0	0	0	0	264
2	1	1	1		20-34 years	1.298410110451865	40	0	1	09	2.41	0	0	0	0	0	0	0	0	0	0	0	265
1	0	1	2		20-34 years	-.244302339060462	37	0	0	01	2.3	0	0	0	0	0	0	0	0	0	0	0	266
1	0	1	1		20-34 years	1.493267603036781	37	1	0	01	3.26	0	0	0	0	0	0	0	0	0	0	0	267
1		1		07	< 20	-.1095034313006948	39	1	0	01	2.77	0	0	0	0	0	0	0	0	0	0	0	268
1		1		01	20-34 years	1.079013945265218	41	1	0	02	3.25	0	1	0	0	0	0	0	0	0	0	0	269
1	0	1	1		< 20	-.4784428219537638	37	0	1	09	2.97	0	0	0	0	0	0	0	0	0	0	0	270
1	0	1	1		20-34 years	1.312779695262574	44	0	0	01	3.26	1	0	0	0	0	0	0	0	0	0	1	271
2		0		02	< 20	1.341111220264671	37	1	0	01	2.1	0	1	0	0	0	0	0	0	0	0	0	272
1	0	1	1		20-34 years	-.9311590110142931	38	0	0	01	2.41	0	0	0	0	0	0	0	0	0	0	0	273
1	0	1	1		20-34 years	-.9260734384281928	39	1	1	09	2.63	0	0	0	0	0	0	0	1	1	1	1	274
1	7	1	1		20-34 years	-1.299076198395588	38	0	0	01	2.83	0	0	0	0	0	0	0	0	0	0	0	275
1	1	1	1		20-34 years	-.7870011922819007	34	0	0	02	2.59	0	0	0	0	0	0	0	0	0	1	0	276
2		1		10	< 20	1.683115537438736	41	1	0	02	3.41	0	0	0	0	0	0	0	0	0	0	0	277
2	0	1	1		20-34 years	-.4584755211073684	33	0	0	08	1.86	0	0	0	0	0	0	0	0	0	0	0	278
2	0	1	1		< 20	-1.310482661048916	39	1	1	09	3.66	0	0	0	0	0	0	0	0	0	0	0	279
2	0	0	0		20-34 years	-1.678110233507975	31	0	0	01	3.03	0	0	0	0	0	0	0	0	0	0	0	280
1	0	0	0		20-34 years	-1.536017982622868	32	0	0	01	2.78	0	0	0	0	0	0	0	0	0	0	0	281
2		1		10	< 20	2.09464340076591	40	1	1	11	3	0	0	0	0	0	0	0	0	0	0	0	282
2	0	1	6		20-34 years	.5579429588060975	41	1	0	01	3.12	0	0	0	0	0	0	0	0	0	0	0	283
1	0	1	2		< 20	.4272617916737734	39	1	0	02	3.46	0	0	0	0	0	0	0	0	0	0	1	284
2	3	0	1		20-34 years	-1.205503441474091	35	0	0	01	2.66	0	0	0	0	0	0	0	0	0	0	0	285
2		1		08	< 20	1.519289155835229	42	1	0	01	2.83	0	0	0	0	0	0	0	0	0	0	0	286
2	3	1	1		20-34 years	-.1037392058494924	38	1	0	01	2.4	0	0	0	0	0	0	0	0	0	0	0	287
1	0	1	1		20-34 years	-1.490319790743408	39	0	0	02	3.84	0	0	0	0	0	0	0	0	0	0	0	288
1	1	1	6		20-34 years	2.613056984035664	39	0	1	09	3.74	0	0	0	0	0	0	0	0	0	0	0	289
1	3	1	1		20-34 years	1.447844341886451	38	0	0	01	2.83	0	0	0	0	0	0	0	0	1	0	1	290
2	4	1	1		20-34 years	.1063994711087727	39	0	0	01	2.64	0	0	0	0	0	0	0	0	0	0	0	291
2		1		09	< 20	2.09464340076591	42	1	1	09	2.76	0	0	1	1	0	1	1	1	0	1	1	292
1	1	1	1		20-34 years	-.8470877818099327	37	0	0	06	3.15	0	0	0	0		0	0	0	0	0	0	293
2	0	1	5		20-34 years	.8089040760504697	17	0	0	01	3.59	0	0			0	0	0	0	0	0	0	294
1	3	1	1		20-34 years	-.9989269512283475	40	0	0	08	3.25	0	0	0	0	0	0	0	0	0	0	0	295
2	0	1	1		20-34 years	-.6571149842805178	40	0	0	01	3.31	0	0	0	0	0	0	0	0	0	0	0	296
2	88	0	0		20-34 years	-.4682838820285353	38	0	0	06	3.75	0	0	0	0	0	0	0	0	0	0	0	297
1	3	1	1		20-34 years	.0461094925098096	43	0	0	01	3.67	0	0	0	0	0	0	0	0	0	0	0	298
2	0	1	1		20-34 years	.8406942671485594	40	0	0	01	2.6	0	0	0	0	0	0	0	0	0	0	0	299
1	0	0	1		20-34 years	-.7410377165385491	40	0	0	01	2.81	0	0	0	0	0	0	0	0	0	0	0	300
1	0	1	1		20-34 years	.4135426279875268	39	0	1	09	2.6	0	0	1	1	1	1	1	1	1	1	1	301
1	7	1	1		20-34 years	.004981734309986	37	0	1	09	3.57	0	0	0	0	0	0	0	0	0	0	0	302
2							39	1	8	07	2.42	0	0	0	0	0	0	0	1	1	0	0	303
1		1		08	< 20	-.3865415881232936	41	1	1	09	2.93	0	0	0	0	0	0	0	0	0	0	0	304
1	7	1	1		20-34 years	-.7536158935615487	37	0	1	09	2.36	0	0	0	0	0	0	0	0	0	0	0	305
1	7	1	1		20-34 years	.8736480278606827	37	0	0	07	2.91	0	0	0	0	0	0	0	0	0	0	0	306
2		1		05	< 20	.9896545561536034	40	1	0	02	2.71	0	0	0	0	0	0	0	0	0	0	0	307
2	0	0	0		20-34 years	-.2930267890614491	40	0	0	07	3.63	0	0	0	0	0	0	0	0	0	0	0	308
1	1	1	5		20-34 years	-.7410377165385491	39	0	8	07	2.8	0	0	0	0	0	0	0	0	0	0	0	309
1	3	1	1		20-34 years	-1.218730081158534	39	0	0	01	3.38	0	0	0	0	0	0	0	0	0	0	0	310
1	0	1	1		< 20	-1.723654638265207	34	0	0	07	2.19	0	0	0	0	0	0	0	0	0	0	0	311
1	0	1	1	09	< 20	.5622272811186824	40	1	0	01	3.45	1	0	0	1	0	0	1	1	1	1	1	312
1	0	1	1		< 20	-.109752065022355	39	0	1	09	4.2	0	0	0	0	0	0	0	0	0	0	0	313
2	1	1	1		20-34 years	-.745322038851134	45	0	0	02	3.39	0	1	0	0	0	0	0	0	0	0	0	314
1	0	1	1		< 20	-.3945877298729987	38	0	1	09	3.35	0	0	0	0	0	0	0	0	0	0	0	315
1	0	1	1		20-34 years	-.5263819804525355	38	0	0	01	2.82	0	0	0	0	0	0	0	0	0	0	0	316
1	0	1	1		20-34 years	-.7410377165385491	38	0	0	02	3.02	0	0	0	0	0	0	0	0	0	0	0	317
2	1	1	1		20-34 years	-.3995890597189439	40	0	0	01	2.62	0	0	0	0	0	0	0	0	0	0	0	318
1	0	1	1		< 20	.1816682360661036	45	0	0	02	2.76	0	0	0	0	0	0	0	0	0	0	0	319
2	88	0	0		20-34 years	-.4888178990025876	39	0	1	09	3.28	0	0	1	0	0	0	0	0	0	0	0	320
1	0	1	1		20-34 years	-.8368584816179216	38	0	0	01	2.68	0	0	0	0	0	0	0	0	0	0	0	321
2	1	1	1		20-34 years	.5348139553741962	40	0	1	09	3.87	0	0	0	0	0	0	0	0	0	0	0	322
2		1		12	< 20	2.132599920100361	38	1	0	01	2.5	0	0	0	0	0	0	0	0				323
2		0			< 20	-.4409505196882231	41	1	0	01	2.14	0	0	0	0	0	0	0	0	0	0	0	324
2	3	1	1		20-34 years	-.0068060293695535	37	0	0	01	3.24	0	1	0	0	0	0	0	0	0	0	0	325
2	1	1	1		20-34 years	-1.022911590904676	38	0	0	01	2.64	0	0	0	0	0	0	0	0	0	0	0	326
2	88	1	1		20-34 years	-.8268680139805747	42	0	0	02	2.28	0	0	0	0	0	0	0	0	0	0	0	327
1	4	1	1		20-34 years	-1.012536513855852	37	0	1	09	3.22	0	0	0	0	0	0	0	0	0	0	0	328
2	0	1	3		< 20	-.3798396813716703	39	1	0	09	3.34	0	0	0	0	0	0	0	0	0	0	0	329
1	4	0	0		>= 35	-.2388226439138744	41	0	0	01	3.25	0	0	0	0	0	0	1	1	1	1	1	330
1	0	0	0		20-34 years	-1.11268001588715	35	0	0	01	2.78	0	0	0	0	0	0	0	0	0	0	0	331
1	3	0	1		20-34 years	-.9989269512283475	47	0	1	09	2.94	0	0	0	0	0	0	0	0	0	0	0	332
2	7	1	1		< 20	.6351977429029324	41	1	0	01	2.67	0	0	0	0	0	0	0	0	0	0	0	333
2	0	1	2		20-34 years	.9355186415227141	31	0	0	01	3.47	0	0	0	0	0	0	1	1	0	0	0	334
2	4	1	1		20-34 years	.7402156331849047	38	0	0	07	3.41	0	0	0	0	0	0	0	0	0	0	0	335
2	1	1	1		20-34 years	-.7324370286241045	39	0	0	01	2.97	0	0	0	0	0	0	0	0	0	0	0	336
1	0	0	1		20-34 years	-.5808543269562753	39	1	0	01	1.98	0	0	1	0	0	0	0	0	0	0	0	337
2	2	0	1		20-34 years	-.720817948709191	39	0	0	01	2.43	0	0	0	0	0	0	0	0	0	0	0	338
1	0	1	4		20-34 years	.4729494553701978	38	1	0	02	2.51	0	0	0	0	0	0	0	0	0	0	0	339
2	0	1	1		< 20	.2759875374311945	40	1	0	01	2.46	0	0	0	0	0	0	0	0	0	0	0	340
1	0	1	1		20-34 years	-1.09353109375435	40	0	0	02	3.11	0	0	0	0	0	0	0	0	0	0	0	341
1	7	0	0		20-34 years	-.6732697763244947	41	0	0	01	3.01	0	0	0	0	0	0	0	0	0	0	0	342
2	3	1	1		20-34 years	-.9989269512283475	36	0	1	09	2.53	0	0	0	0	0	0	0	0	0	0	0	343
2	0	1	1		< 20	-.1723425454014323	33	1	0	02	1.72	0	0	0	0	0	0	0	0	0	0	1	344
2	7	1	1		20-34 years	1.748604756252336	37	1	0	09	3.04	0	0	0	0	0	0	0	0	1	0	0	345
2	88	1	1		20-34 years	-1.02860878668279	39	0	0	01	2.32	0	0	0	0	0	0	0	1	0	0	0	346
2	0	1	1		< 20	-1.053664272055676	39	1	0	02	2.98	0	0	0	0	0	0	0	0	0	0	0	347
1	2	0	1		20-34 years	-.2807050797890352	39	0	0	08	3.49	0	0	0	0	1	0	1	0	0	1	0	348
1	7	1	1		20-34 years	-.7870011922819007	37	0	0	02	3.14	0	0	0	0	0	0	0	0	0	0	0	349
1	0	0	1		20-34 years	.6252702038614865	34	0	1	09	2.9	0	0	0	0	0	0	0	0	0	0	1	350
2	3	0	0		20-34 years	-.7322638714545726	30	0	0	01	3.25	0	0	0	0	0	0	0	0	0	0	0	351
1	2	1	0		20-34 years	-1.041870422232884	41	0	1	09	3.59	0	0	0	0	0	0	0	0	0	0	0	352
2		1		09	< 20	.4031733354973797	31	1	0	02	1.32	0	0	0	0	0	0	0	0	0	0		353
1	0	1	6		20-34 years	1.85720943586644	39	0	1	09	3.74	0	0	0	0	0	0	0	0	0	0	0	354
1	3	0	1		20-34 years	-.7322638714545726	40	0	0	01	2.8	0	0	0	0	0	0	0	0	0	0	0	355
2	88	1	1		20-34 years	-1.035489767927676	46	0	0	01	2.54	0	0	0	0	0	0	0	0	0	0	0	356
1	88	0	1		20-34 years	-1.02860878668279	41	0	0	01	2.97	0	0	0	0	0	0	0	0	0	0	0	357
1	0	1	1		< 20	-1.226411431844556	41	0	0	02	3.34	0	0	0	0	0	0	0	0	0	0	0	358
2	0	1	1		< 20	1.10775522101937	39	0	0	02	2.35	0	0	0	0	0	0	0	1	1	1	1	359
1	88	1	1		20-34 years	.1656206234623687	46	0	0	02	2.87	0	0	0	0	0	0	0	0	0	0	0	360
2	0	1	1		20-34 years	1.448291879893829	38	0	0	01	3.27	0	0	0	0	0	0	0	0	0	0	0	361
1	0	0	0		20-34 years	-1.341235342199916	39	0	0	01	3.13	0	0	0	1	1	0	1	0	0	0	0	362
1		1		05	< 20	-.3150485359419327	40	1	0	02	1.87	0	0	0	0	0	0	0	0	0	0	0	363
2		1		10	< 20	1.913803073567046	42	1	1	09	2.95	0	0	0	0	0	0	0	0	0	0	0	364
1	0	1	1		< 20	-.5152236948278187	32	0	0	01	3.17	0	0	0	0	0	0	0	0	0	0	0	365
1	0	1	1		20-34 years	-.2930267890614491	40	0	0	01	2.99	0	0	0	0	0	0	0	0	0	0	0	366
2	3	1	1		20-34 years	-.8771162894306709	39	0	0	01	2.99	0	0	0	0	0	0	0	0	0			367
2	0	1	2		20-34 years	-.7458734340820771	42	0	0	01	9.99	0	0	0	0	0	0	0	0	0	0	0	368
1	88	1	1		< 20	-.1468574351084287	40	0	0	01	2.59	1	0	0	0	0	0	0	0	0	0	0	369
1	0	1	1		20-34 years	-1.370569250576948	36	0	1	01	2.56	0	0	0	0	0	0	0	0	0	0	0	370
1	3	1	5		20-34 years	.3128913024696569	41	1	1	09	3.62	0	0	0	0	0	0	0	0	0	0	0	371
1	0	1	1		< 20	.3047013565571086	31	0	0	01	2.76	0	0	0	0	0	0	0	0	0	0	0	372
1		1		06	< 20	.4584098756653163	38	1	0	02	2.74	0	0	0	0	0	0	0	0	0	0	0	373
1	0	0	1		20-34 years	-.720817948709191	37	0	1	11	2.93	0	0	0	0	0	0	0	0	0	0	0	374
1	0	1	2		20-34 years	-.140850833282235	38	0	1	11	2.46	0	0	0	0	0	0	0	0	0	0	0	375
2							38	1	0	02	2.88	0	0	1	0	0	0	0	0	0	0	0	376
1	0	1	3		20-34 years	.3865492488807518	41	0	0	08	2.72	0	0	0	0	0	0	0	0	0	0	0	377
1	0	1	1		20-34 years	.3471994756755838	26	0	0	01	2.3	0	0	0	0	0	0	0	0	0	0	0	378
2	0	1	2		20-34 years	.7722637061400652	38	0	0	02	3.87	0	0	0	0	0	0	0	0	0	0	0	379
1	0	1	1		20-34 years	1.790011886635585	41	0	8	07	2.64	0	0	0	0	0	0	0	0	0	0	0	380
1	3	1	1		20-34 years	-.6909326451012158	49	0	0	08	3.43	0	0	0	0	0	0	0	0	0	0	0	381
1	7	1	5		20-34 years	.9967330882282915	39	0	1	09	3.66	0	0	0	0	0	0	0	0	0	0	0	382
2	0	1	1		< 20	-.2399925369960137	37	0	0	01	2.96	0	0	0									383
2	1	1	1		20-34 years	-.4802203294892171	44	0	0	06	2.84	0	0	0	0	0	0	0	0	0	0	0	384
2	1	1	1		20-34 years	1.198409206058458	37	0	0	09	2.7	0	0	0	0	0	0	0	0	0	0	0	385
2	0	1	1		< 20	.3595883771534708	41	1	0	04	2.8					0	0	0	1	0	0	0	386
2	0	1	1		20-34 years	-.3745428110341206	40	0	0	07	3	0	0	0	0	0	0	0	0	0	0	0	387
1	0	1	1		20-34 years	-.4147002402976745	40	0	0	02	3.02	0	1	0	0	0	0	0	0	0	0	0	388
1	3	1	1		< 20	-.5646713540570601	41	0	1	09	4.47	0	0	0	0	0	0	0	0	0	0	0	389
1		1		04	< 20	-.3622958670740656	38	1	0	06	2.56	0	0	0	0	0	0	0	0	0	0	0	390
1	0	1	1		< 20	.6351977429029324	41	1	0	05	2.65	0	0	0	0	0	0	0	0	0	0	1	391
2	1	1	1		20-34 years	-.4047466697982272	45	0	0	07	3.72	0	0	0	0	0	0	0	0	0	0	0	392
2	0	0	0		20-34 years	-1.342019669400125	37	0	0	07	2.18	0	0	0	0	0	0	0	0	0	0	0	393
2	1	1	1		20-34 years	-1.082748325390136	39	0	0	01	3.19	0	0	1	0	0	0	1	0	0	0	0	394
2	0	1	1		20-34 years	-1.286498021372588	36	0	1	09	3.35	0	0	0	0	0	0	0	0	0	0	0	395
1	7	0	1		20-34 years	-1.069138762762631	35	0	0	01	3.24	0	0	0	0	0	0	0	0	0	0	0	396
2	3	1	1		20-34 years	-.9787071833989895	40	0	0	02	3.6	0	0	0	0	0	0	0	0	0	0	0	397
2	0	1	5		20-34 years	.7931507280713721	36	1	8	08	2.4	0	0	0	0	0	0	0	0	0	0	0	398
1	0	1	1		20-34 years	.0759947961177848	40	0	8	07	2.78	0	0	0	0	0	0	0	0	0	0	0	399
1	0	0	1		20-34 years	-1.367814529702025	49	0	0	08	2.34	0	0	0	0	0	0	0	0	0	0	0	400
2	3	1	1		20-34 years	.1824815538424032	39	0	0	02	3.63	0	0	0	0	0	0	0	0	0	0	0	401
2	0	1	1		20-34 years	-.720817948709191	40	0	0	01	2.59	0	1	0	0	0	0	0	0	0	0	0	402
2	0	1	1		20-34 years	-1.075574645801076	36	0	0	06	3.06	0	0	0	0	0	0	0	0	0	0	0	403
2	0	1	1		20-34 years	.3555728392753587	40	0	0	07	2.98	0	0	0	0	0	0	0	0	0	0	0	404
1	88	0	0		20-34 years	-.7322638714545726	40	0	1	09	2.64	0	0	0	0	0	0	0	0	0	0	0	405
1	2	1	1		20-34 years	-.1947242533853368	40	0	0	01	3.25	0	0	0	0	0	0	0	0	0	0	0	406
2	1	0	0		20-34 years	-1.019834941598813	38	0	0	01	2.9	0	0	0	0	0	0	0	0	0	0	0	407
2	1	1	1		20-34 years	.7972654231284522		0	1	09	2.81	0	0	0	0	0	0	0	0	0	0	0	408
1							40	0	0	01	3.65	0	0	0	0	0	0	0	0	1	0	0	409
2	3	1	6		20-34 years	.1258963994015851	39	0	0	01	2.35	0	0	0	0	0	0	0	0	0	0	0	410
2	2	1	1		20-34 years	-1.053664272055676	34	0	0	07	2.54	0	0	0	0	1	0	1	1	1	0	0	411
1	0	1	1		20-34 years	-.6113231600439701	38	0	0	02	2.53	0	0	0	0	0	0	0	0	0	0	0	412
2	0	1	1		< 20	1.612499317509697	39	1	0	02	2.72	0	0	0	0	0	0	0	0	0	0	0	413
1	88	1	5		20-34 years	.5074120086937733	38	0	1	09	3.01	0	0	0	0	0	0	0	0	0	0	0	414
2	0	1	1		20-34 years	-1.019834941598813	37	0	0	01	3.03	0	0	0	0	0	0	0	1	1	0	0	415
2	0	1	1		< 20	-.8470877818099327	34	1	0	02	2.2	0	0	0	0	0	0	0	0	0	0	0	416
1	0	1	1		20-34 years	-1.226411431844556	36	0	0	01	2.94	0	0	0	0	0	0	0	0	0	0	0	417
2	7	1	1		20-34 years	-1.286498021372588	37	0	8	09	3.21	0	0	0	0	0	0	0	0	0	0	0	418
2		1		10	< 20	-.4325246016816564	43	1	1	09	2.78	0	0	0	0	0	0	0	0	0	0	0	419
1	2	0	1		20-34 years	-.8460169361133751	42	0	0	01	2.5	0	0	0	0	0	0	0	1	1	0	0	420
2	0	1	1		20-34 years	-1.082998180432708	38	0	0	01	1.95	0	0	0	0	0	0	0	0	0	0	0	421
1	0	1	1		20-34 years	-1.238989608867556	36	0	0	01	1.27	0	0	0	0	0	0	0	0	0	0	0	422
1	0	1	2		20-34 years	-.7279169861288037	36	0	1	09	2.94	0	0	0	0	0	0	0	0	0	0	0	423
1		1		09	< 20	.3280248858498662	40	1	0	02	3.7	0	0	0	0	0	0	0	0	0	0	0	424
2	7	1	1		20-34 years	-1.082998180432708	37	0	0	02	3.04	0	0	0	0	0	0	0	0	0	0	0	425
1	0	1	6		20-34 years	.6420141880104578	38	1	1	09	2.32	0	0	0	0	0	0	0	0	0	0	0	426
2	3	0	0		>= 35	.9034146012825855	33	0	1	09	2.16	1	0	0	0	0	0	0	0	0	0	0	427
2	4	0	0		20-34 years	-1.490319790743408		0	0	01	3	0	0	0	1	0	0	0	1	0	0	0	428
1		1		10	< 20	1.36627305120681		1	0	02	2.29	0	0	0	0	0	0	0	0	0	0	0	429
2	2	1	1		20-34 years	-.4996032793071921	38	0	0	01	2.87	0	0	0	0	0	0	0	0	0	0	0	430
2	7	1	1		20-34 years	-.4594839906255554	41	0	1	11	3.4	0	0	0	0	0	0	0	0	0	0	1	431
1	1	1	1		20-34 years	-.9388403617003156	40	0	0	01	3.1	0	0	0	0	0	0	0	0	0	0	0	432
1		1		12	< 20	1.612523414901782	40	1	1	09	2.72	0	0	0	0	0	0	0	0	0	0	0	433
2		1		07	< 20	.7942267563406894	34	1	0	01	2.41	0	0	0	0	0	0	0	0	0	0	0	434
1		1		11	< 20	.2095034115370349	40	1	1	09	2.73	0	0	0	0	0	0	0	0	0	0	0	435
2	0	1	1		20-34 years	.002562497212215	43	0	1	09	3.24	0	0	0	0	0	0	0	0	0	0	0	436
2	0	1	1		20-34 years	-1.490319790743408	40	0	1	09	3.6	0	0	0	0	0	0	0	0	0	0	0	437
1	0	1	1		20-34 years	.4554745864897982	44	0	1	09	4.14	0	0	0	0	0	0	0	0	0	0	0	438
2		1		05	< 20	-.2933984561219141	45	1	0	02	4.53	0	0	0	0	0	0	0	0	0	0	0	439
1	2	1	1		20-34 years	-1.096607743060213	40	0	0	01	2.76	0	0	0	0	0	0	0	0	0	1	1	440
2	0	1	2		20-34 years	-.8679957721803984	44	1	0	01	3.29	0	0	0	0	0	0	0	0	0	0	0	441
1	0	1	1		20-34 years	-1.370569250576948	43	0	0	02	3.2	0	0	0	0	0	0	0	0	0	0	0	442
1							42	0	0	01	3.2	0	0	0	0	0	0	0	0	0	0	0	443
2	0	1	4		20-34 years	.7799778695505808	39	1	0	07	2.9	0	0	0	0	0	0	0	0	0	0	0	444
2		1		08	< 20	.7026199533071191	40	1	1	09	3.17	0	0	0	0	0	0	0	0	0	0	0	445
2	2	1	1		< 20	-.8679957721803984	38	0	0	01	2.44	0	0	0	0	0	0	0	0	0	0	0	446
1	0	0	1		20-34 years	-.8059600236101091	39	0	0	01	2.25	0	0	0	0	0	0	0	0	0	0	0	447
1							40	0	0	01	2.59	0	0	0	0	0	0	0	0	0	0	0	448
2	7	0	1		20-34 years	-.3706601016776581	41	0	0	01	2.78	0	0	0	0	0	0	0	0	0	0	0	449
2	3	1	1		20-34 years	-1.589723917845691	41	0	0	01	3.18	0	0	0	0	0	0	0	0	0	0	0	450
2	1	1	1		20-34 years	-.3570963361253934	32	0	1	09	2.92	0	0	0	0	0	0	0	0	0	0	0	451
1	7	1	1		20-34 years	-.8460169361133751	46	0	0	01	2.6	0	0	0	0	0	0	0	0	0	1	0	452
2	0	1	1		20-34 years	-.5891985471201343	40	0	0	09	2.34	0	1	0	0	0	0	0	0	0	0	0	453
2	0	1	5		< 20	-.7201153193516906	41	1	1	09	3.46	0	1	0	0	0	0	0	0	0	0	0	454
2							42	1	8	06	2.72	0	0	0	0	0	0	0	0	0	0	0	455
2	0	1	1		20-34 years	-.474374636764774	40	0	0	07	3.26	0	0	0	0	0	0	0	0	0	0	0	456
1	3	1	1		20-34 years	-.4669511021331425	40	1	0	01	2.54	0	0	0	0	0	0	0	0	0	0	0	457
2		1		04	< 20	.8540958125973095	41	1	0	02	2.35	0	0	0	0	0	0	0	0	1	0	1	458
1	0	1	1		20-34 years	-.8298621440693983	36	0	0	01	2.37	0	0	0	0	0	0	0	0	0	0	0	459
2	0	1	1		20-34 years	-1.04412652578293	35	0	0	09	2.62	0	0	0	0	0	0	0	0	0	0	0	460
1	1	1	1		20-34 years	-.6233681730406946	36	0	0	01	2.51	0	0	0	0	0	0	0	0	0	0	0	461
2	0	0	0		20-34 years	-1.82994940292639	36	0	0	09	1.57	0	0	0	0	0	0	0	0	0	0	1	462
1	3	1	1		20-34 years	.4013878180723811	44	0	1	09	3.11	0	0	0	0	0	0	0	0	0	0	0	463
1	4	1		15	20-34 years	2.461828220632394	40	1	0	11	3.52	0	0	0	0	0	0	0	0	0	0	1	464
1	2	0	0		20-34 years	-1.019834941598813	39	0	0	01	3.98	0	0	0	0	0	0	0	0	0	0	0	465
2	1	1	1		20-34 years	-.8889101392534622	40	0	1	09	3.28	0	0	0	0	0	0	0	0	0	0	0	466
1	0	1	1		< 20	-1.310482661048916	39	1	0	11	2.73	0	0	0	0	0	0	0	1	0	0	0	467
2	4	1	1		< 20	.4858133112490173	37	0	0	01	3.19	0	0	0	0	0	0	0	0	0	0	0	468
1	4	1	1		20-34 years	.1697358671121995	43	0	0	01	2.89	0	0	0	0	0	0	0	0	0	0	0	469
2	1	1	1		20-34 years	-.7322638714545726	40	0	1	09	3.05	0	0	0		0	0	0	0	0	0	0	470
2	0	1	1		20-34 years	.4029753908468799	40	0	1	09	3.64	0	0	0	0	0	0	0	0	0	0	0	471
1	1	1	2		20-34 years	.696525626861016	40	0	0	01	3.11	0	1	0	0	0	0	0	0	0	0	1	472
1	1	1	1		20-34 years	1.098408771738212	0	0	1	09	2.35	0	0	0	0	0	0	0	0	0	0	0	473
1	4	1	1		20-34 years	-.0790894948943744	31	0	0	01	2.65	0	1	0	0	0	0	0	0	0	0	0	474
1		1		07	< 20	.2381542283715778	45	1	0	01	3.94	0	1	0	0	0	0	0	1	0	0	0	475
2	1	1	1		20-34 years	-.2205535872639654	44	0	0	02	3.19	0	0	0	0	0	0	0	0	0	1	1	476
1	2	1	1		20-34 years	1.202068284043983	38	0	1	09	2.78	0	0	0	0	0	0	0	0	0	0	0	477
2	88	1	1		20-34 years	.7931507280713721	39	0	1	09	2.2	0	0	0	0	0	0	0	0	0	0	0	478
1	0	1	1		20-34 years	1.154778738794492	39	0	0	02	3.39	0	0	0	0	0	0	0	0	0	0	0	479
2	0	1	1		20-34 years	-.8470877818099327	38	0	0	02	2.78	0	0	0	0	0	0	0	0	0	0	0	480
1	0	1	1		20-34 years	-.5891985471201343	40	0	1	09	3.26	0	0	0	0	0	0	0	0	0	0	0	481
2	0	1	3		20-34 years	.0461094925098096	40	1	1	09	2.63	0	0	0	0	0	0	0	0	0	0	0	482
2							40	1	0	01	2.81	0	0	0	0	0	0	0	0	0	0	0	483
2	0	1	2		20-34 years	.5187726005827251	40	0	1	09	2.95	0	0	0	0	0	0	0	0	0	0	0	484
1	1	1	1		20-34 years	-.8289132776819325	39	0	0	01	3.12	0	0	0	0	0	0	0	0	0	0	0	485
1		1		06	< 20	.8129680543974859	0	1	0	01	3.1	1	0	0	0	0	1	0	0	0	0	0	486
2	0	0	0		20-34 years	-.6714097495720023	40	0	0	01	3.48	0	0	0	0	0	0	0	0	0	0	0	487
2	2	1	1		20-34 years	.465970312775826	37	0	0	01	2.65	0	0	0	0	0	0	0	0	0	0	0	488
1	0	1	6		20-34 years	.9962452491081386	39	0	1	11	4.11	0	0	0	0	0	0	0	0	0	0	0	489
1	3	0	0		20-34 years	.1690900590431041	43	0	1	09	2.97	0	0	0	0	0	0	0	0	0	0	0	490
2	0	1	1		20-34 years	-1.074572262426141	39	1	1	09	2.63	0	0	0	0	0	0	0	0	0	0	0	491
1	0	0	0		< 20	-.1382522737890783	38	0	0	01	2.77	0	0	0	0	0	0	0	0	0	0	0	492
1							37	1	1	09	3.34	0	0	0	0	0	0	0	0	0	0	0	493
1	4	0	1		20-34 years	-1.134658851954173	27	0	0	01	2.6	0	0	0	0	0	0	0	1	0	0	0	494
2	0	1	1		20-34 years	-.807141650297828	41	0	0	01	3.14	0	0	0	0	0	1	0	0	0	0	0	495
1	0	1	1		< 20	2.384864632789693	42	1	0	02	1.66	0	0	0	0	0	0	0	0	0	0	0	496
1	3	0	0		20-34 years	-1.116484347826173	36	0	0	01	2.44	0	0	0	0	0	1	1	1	0	0	0	497
1	0	0	0		20-34 years	-1.493074511618331	40	0	0	01	3.29	0	0	0	0	0	0	0	0	0	0	0	498
2		1		09	< 20	.1571596484730803	41	1	0	02	3.58	0	0	0	0	0	0	0	0	0	1	0	499
2	0	0	1		20-34 years	-1.582245154480823	42	0	0	02	2.49	0	0	1	1	0	0	0	0	0	0	0	500
1	3	1	1		20-34 years	-1.147237028977173	38	0	0	01	2.86	0	0	0	0	0	0	0	0	0	0	0	501
2	0	1	1		20-34 years	-.1798334531401457	33	0	0	01	2.16	0	1	0	0	0	0	0	1	1	0	0	502
2		0			20-34 years	.0451873007533395	39	0	0	01	2.92	0	0	0	0	0	0	0	0	0	0	0	503
2		1		07	< 20	.0186794877037903	41	1	1	09	2.99	0	0	0	0	0	0	0	0	0	0	0	504
2	0	0	1		20-34 years	-1.286498021372588	38	0	0	02	2.68	0	0	0	0	0	0	0	0	0	0	0	505
1	0	0	1		>= 35	-.5804247020361577	39	0	8	09	3.13	0	0	0	0	0	0	0	0	0	0	0	506
2	0	1	1		20-34 years	-.6644959312405182	39	0	0	01	3.5	0	0	1	0	0	0	0	0	0	0	0	507
1	88	1	1		20-34 years	-1.493074511618331	37	0	0	06	2.99	0	0	0	0	0	0	0	0	0	0	0	508
1	4	1	1		20-34 years	-1.310482661048916	41	0	0	02	4.04	0	0	0	0	0	0	0	0	0	0	0	509
2	3	1	1		20-34 years	-.7201153193516906	37	1	1	09	2.46	0	0	0	0	0	0	0	0	0	0	0	510
1	3	1	1		20-34 years	.004981734309986	42	0	0	01	3.43	0	0	0	0	0	0	0	0	0	0	0	511
1	0	1	1		20-34 years	-1.471533743262232	37	0	0	01	2.83	0	0	0	0	0	0	0	0	0	0	0	512
2	0	1	1		20-34 years	.6168766725332133	39	0	0	01	3.38	0	0	0	0	0	0	0	1	0	0	0	513
2	3	1	1		20-34 years	-1.205503441474091	38	0	0	01	2.25	0	0	0	0	0	0	0	0	0	0	0	514
1	0	1	1		20-34 years	2.48502521476735	39	0	0	01	1.89	0	0	0	0	0	0	0	0	0	0	0	515
1	3	1	1		20-34 years	-1.286498021372588	40	0	0	01	2.95	0	0	0	0	0	0	0	0	0	0	0	516
1	1	1	2		20-34 years	-.2536020996235183	39	0	8	08	3.25	0	0	0	0	0	0	0	0	0	0	0	517
2		1		12	< 20	-.4116166113111909	33	1	0	11	2.67	0	0	0	0	0	0	0	0	0	0	0	518
2	0	1	1		< 20	.1135141225956394	38	1	0	06	2.58	0	0	0	0	0	0	0	0	0	0	0	519
1	0	1	1		20-34 years	-1.82994940292639	42	0	0	01	3.32	1	0	0	1	0	0	0	0	0	0	0	520
1	3	1	1		20-34 years	.0446493525201248	39	0	0	01	2.48	0	0	0	0	0	0	0	0	0	0	0	521
1	0	1	5	12	< 20	1.022367863692303	28	1	0	07	3.25	0	0	0	0	0	0	0	0	0	0	0	522
1	0	0	0		20-34 years	-.7067559437179598	40	0	0	01	2.68	1	0	0	0	0	0	0	0	0	0	0	523
1	0	1	1		< 20	-.567509738652359	38	0	0	02	3.07	0	0	0	0	0	0	0	0	0	0	0	524
2	4	1	1		< 20	-.474374636764774	38	0	0	06	2.97	0	0	0	0	0	0	0	0	0	0	0	525
2		1		04	< 20	.443549091929602	40	1	1	09	2.68	0	0	0	0	0	0	0	0	1	0	0	526
2	3	1	1		>= 35	-.126122601907495	43	0	0	01	2.47	0	0	0	0	0	0	0	1	1	0	0	527
1		1		06	< 20	-.3735501540773723	39	1	1	09	3.44	0	0	0	0	0	0	0	0	0	1	0	528
2	3	0	0		20-34 years	-.6644959312405182	39	0	1	09	3.18	0	0	0	0	0	0	0	0	0	0	0	529
2	0	1	5		20-34 years	1.216496724920884	41	1	0	02	2.26	0	0	0	0	0	0	0	0	0	0	0	530
1	0	1	1		>= 35	-1.205503441474091	39	0	0	01	2.51	1	0	0	0	0	0	0	0	0	0	0	531
1	7	0	1		20-34 years	-.3225354673463594	32	0	0	01	2.47	0	0	0	0	0	0	0	0	0	0	0	532
1	4	1	1		20-34 years	-.6823336490077192	37	0	0	01	2.46	0	0	0	0	0	0	0	0	0	0	0	533
1	0	1	1		20-34 years	-1.82994940292639	48	0	0	01	3.1	0	0	0	0	0	0	0	0	0	0	0	534
2	1	0	1		20-34 years	-.4178048371947887	40	0	0	06	2.47	0	0	0	0	0	0	0	0	0	0	0	535
1	1	0	1		20-34 years	-1.12525819291015	34	0	0	04	2.6	1	1	0	0	0	0	0	0	0	0	0	536
2	1	0	0		20-34 years	-.8679957721803984	39	0	0	01	3.74	0	0	0	0	0	0	0	0	0	0	0	537
1	0	1	2	10	< 20	.0847686412017615	43	0	1	09	3	0	0	0	0	0	0	0	0	0	0	0	538
2	0	1	1		20-34 years	-1.275715253008374	39	0	0	01	2.64	0	0	0	0	0	0	0	0	0	0	0	539
1		1		10	20-34 years	.0611933337882096	41	1	0	01	2.85	0	0	0	0	0	1	0	0	0	1	1	540
1	88	1	1		20-34 years	1.026605076641427	41	0	0	06	4.1	0	0	0	0	0	0	0	0	0	0	0	541
1	0	1	1		20-34 years	-.6644959312405182		0	0	01	3.29	0	0	0	0	0	0	0	0	0	0	0	542
2	4	1	1		20-34 years	-.5682761499332757	36	0	0	01	2.49	0	0	0	0	0	0	0	0	0	0	0	543
2	3	1	1		20-34 years	-.7870011922819007	44	0	0	01	3.45	1	0	0	0	0	1	1	0	0	0	0	544
1	1	1	1		20-34 years	-.1468574351084287	37	0	0	01	2.76	0	0	0	0	0	0	0	0	0	0	0	545
1	2	1	1		20-34 years	-1.041870422232884	40	0	0	07	2.84	0	0	0	0	0	0	0	0	0	0	0	546
2	2	1	1		20-34 years	-.7000831155082574	39	0	0	01	3.22	0	0	0	0	0	0	0	0	0	0	0	547
1	1	1	1		20-34 years	1.17592989823187	0	0	0	01	2.4	0	0	0	0	0	0						548
1	0	1	1		20-34 years	-1.338480621324993	37	0	0	01	2.6	0	0	0	0	0	0	0	0	0	0	0	549
2	0	1	2		20-34 years	-.4375312008775354	39	0	0	06	2.8	0	0	0	0	0	0	0	0	0	0	0	550
1	3	1	1		20-34 years	.27934901624449	43	0	0	01	3.44	0	0	1	0	0	0	0	0	0	0	0	551
1	3	1	2		20-34 years	-.1793800319889019	40	0	0	01	2.97	0	0	0	0	0	0	0	0	0	0	0	552
2	1	1	1		20-34 years	-.6644959312405182	42	0	0	01	2.39	0	1	0	0	0	0	0	0	0	0	0	553
1	3	1	1		20-34 years	-1.205503441474091	37	0	8	07	4.27	0	0	0	0	0	0	0	0	0	0	0	554
1	3	1	1		20-34 years	-.8470877818099327	36	0	0	01	3.08	0	0	0	0	0	0	0	0	0	0	0	555
2	0	1	1		< 20	-.2148635772135239	34	1	0	03	2.21	0	0	0	0	0	0	0	0	1	0	0	556
1	2	1	1		20-34 years	-.2675194463822521	41	1	1	09	2.42	1	0	0	0	0	0	0	0	0	0	0	557
1		1		04	< 20	-.3157515322840391	39	1	0	02	3.18	0	0	0	0	0	0	0	0	0	0	0	558
1	1	1	1		20-34 years	-.4156705692339442	37	0	1	09	3.53	0	0	0	0	0	0	0	0	0	0	0	559
1	3	1	1		20-34 years	.0461094925098096	40	0	0	01	2.19	0	0	0	0	0	0	0	0	0	0	0	560
1	0	1	2		< 20	.7803349218665413	31	1	0	02	2.8	0	0	0	0	0	0	0	0	0	0	0	561
1	7	1	1		20-34 years	-.090659202399187	39	0	0	01	2.55	0	0	0	0	0	0	0	0	0	0	0	562
2	0	1	1		< 20	-1.053664272055676	42	1	0	02	2.67	1	1	1	0	0	0	0	1	1	0	1	563
2	0	1	1	07	< 20	.0420871043960598	38	1	0	01	2.51	0	0	0	0	0	0	0	0	0	0	0	564
2	3	1		07	< 20	.2517637909990824	41	1	0	01	2.24	0	0	0	0	0	0	0	0	0	0	0	565
2	1	1	1		20-34 years	-.3225354673463594	41	0	8	04	3.15	0	0	0	0	0	0	0	0	0	0	0	566
1							41	1	0	06	3.3	0	0	0	0	0	0	0	0	0	0	0	567
2							40	1	0	02	2.83	0	0	0	0	0	0	0	0	0	0	0	568
1		1		03	< 20	-.68739383163264	39	1	0	02	3.84	0	0	0	0	0	0	0	0	0	0	0	569
2	0	1	1		20-34 years	-.5066556167697888	41	1	1	09	1.81	0	0	0	0	0	0	0	0	0	0	0	570
1	3	1	1		20-34 years	-.5195705801535875	42	0	0	02	3.13	0	0	0	0	0	0	0	1	0	0	0	571
1	4	1	1		20-34 years	-.6651905304842241	41	0	1	09	4.1	0	0	0	0	0	0	0	0	0	0	0	572
2	7	1	1		20-34 years	.5630093020929594	40	0	8	07	3.02	0	0	0	0	0	0	0	0	0	0	0	573
2		1		08	< 20	.2180137703556505	34	1	0	02	2.31	0	0	0	0	0	0	0	0	0	0	0	574
2	0	1	1	07	< 20	-.6053898407467531	41	1	0	01	2.24	0	0	0	0	0	0	0	0	0	0	0	575
1	1	0	0		20-34 years	-.5584458659691345	45	0	0	09	3.51	1	0	0	0	0	0	0	0	0	0	1	576
1	88	1	1		< 20	-.2530761841444387	40	0	0	02	2.35	0	0	0	0	0	1	1	0	0	0	0	577
1	0	1	1		< 20	.0304370947922013	41	1	1	09	3.37	0	0	0	0	0	0	0	0	0	0	0	578
1	4	1	1		20-34 years	-1.286819949803528	36	0	0	01	2.82	0	0	0	0	0	0	0	0	0	0	0	579
1	0	0	1		20-34 years	-.7880035756568358	38	0	0	01	2.35	0	0	0	0	0	0	0	0	0	0	0	580
1							48	1	0	01	2.9	0	0	0	0	0	0	0	0	0	0	0	581
1	0	1	6		20-34 years	-.3636189115984035	44	1	0	07	2.52	0	0	0	0	0	0	0	0	0	1	1	582
1		1		11	< 20	1.395717624464027	39	1	8	07	2.87	0	0	1	1	1	1	1	1	1	1	0	583
2	3	0	0		20-34 years	-1.577145740822691	39	0	0	01	1.34	0	0	0	0	0	0	0	0	0	0	0	584
1	0	1	6		20-34 years	-.5682761499332757	41	0	1	09	2.81	0	0	0	0	0	0	0	0	0	0	0	585
1	0	1	1		< 20	-.501163315725334	37	0	0	01	2.71	0	0	0	0	0	0	0	0	0	0	0	586
2	3	1	1		20-34 years	-.6511899817426442	39	0	0	01	3.52	1	0	0	0	0	1	0	0	0	0	0	587
2	0	0	1		20-34 years	-.6644959312405182	39	0	0	07	3.13	0	0	0	0	0	0	0	0	0	0	0	588
1	0	1	2		20-34 years	2.059432248882952	40	0	0	01	3.28	0	0	0	0	0	0	0	0	0	0		589
2	7	1	6		20-34 years	-.4686211458377565	38	0	1	09	2.65	0	0	0	0	0	0	0	0	0	0	0	590
2	0	1	6		20-34 years	1.271224067932996	41	1	1	09	3.33	0	0	0	0	0	0	0	0	0	0	1	591
2	0	1	1		20-34 years	-.9620574690221055	38	0	1	09	3.38	0	0	0	0	0	0	0	0	0	0	0	592
1		1		07	< 20	.482283292366052		1	1	09	3.21	0	0	0	0	1	0	0	0	0	0	0	593
1	7	1		12	20-34 years	1.981188165837865	38	1	1	09	1.64	0	0	0	0	0	0	0	0	0	0	0	594
1	4	1	1		20-34 years	-1.245370263172765	36	0	1	09	2.81	0	0	0	0	0	0	0	0	1	0	0	595
2	0	1	1		< 20	-1.041186963705789	40	1	8	07	2.8	0	0	0	0	0	0	0	0	0	0	0	596
2	2	0	1		< 20	-1.370569250576948	38	1	0	02	2.21	0	0	0	0	0	0	0	0	0	0	0	597
1	3	0	0		20-34 years	-.3225354673463594	36	0	0	06	2.97	0	0	0	0	0	0	0	0	0	0	0	598
1	0	1	1		< 20	.4225044516019475	34	1	0	02	2.63	0	0	0	0	0	0	0	0	1	0	1	599
2	0	1	1		20-34 years	.3706260907654325	41	0	0	01	3.44	0	0	0	0	0	0	1	0	0	0	0	600
1	0	0	0		20-34 years	-.8289132776819325	42	0	0	01	2.89	0	0	0	0	0	0	0	0	0	0	0	601
2	3	1		12	< 20	2.230202144322204	37	1	1	09	3.09	0	0	0	0	0	0	0	0	0	0	0	602
2	0	1	2		20-34 years	1.622767579579775	36	1	1	09	2.08	0	0	0	0	0	0	0	0	0	0	0	603
2	0	0	1		20-34 years	-1.493074511618331	39	0	0	01	2.16	0	0	0	0	0	0	0	0	0	0	0	604
2	3	1	1		20-34 years	-1.205503441474091	39	0	0	02	3.14	0	0	0	0	0	0	0	0	0	1	0	605
1	3	1	2		20-34 years	2.101054104015192	36	0	0	01	3.28	0	0	0	0	0	0	0	0	0	0	0	606
2	0	1	6		20-34 years	1.750456741237556	37	0	1	08	2.82	0	0	0	0	0	0	0	0	0	0	0	607
1	0	1	2		20-34 years	-.3070705745014909	39	0	0	01	2.81	0	0	0	0	0	0	0	0	0	0	0	608
1		1		02	< 20	.536337521650891	38	1	0	01	3.38	0	0	0	0	0	0	0	0	0	1	0	609
2	3	1	1		20-34 years	.5471795531186088	40	1	8	06	3.36	0	0	0	0	0	0	0	1	0	0	0	610
2							44	1	0	02	2.39	0	0	0	0	0	0	0	0	0	0	0	611
1							43	0	0	01	2.93	0	0	0	0	0	0	0	0	0	0	0	612
2	0	1	1		< 20	-1.218730081158534	41	0	0	01	2.2	0	0	0	0	0	0	1	0	0	0	0	613
2	0	1	1		20-34 years	-.9989269512283475	36	0	0	01	2.57	0	0	0	0	0	0	0	0	0	0	0	614
2	3	1	1		20-34 years	-.9703773700515235	39	0	0	01	2.9	0	0	0	0	0	0	0	1	0	0	0	615
1		1		01	< 20	.0742095328297272	38	1	1	09	2.95	0	0	0	0	0	0	0	0	0	0	0	616
2	1	0	1		20-34 years	-1.02860878668279	34	0	0	08	3.03	0	0	0	0	0	0	0	0	0	0	0	617
2	0	0	1		>= 35	-1.069138762762631	37	0	8	07	2.68	0	0	0	0	0	0	0	0	0	0	0	618
2	0	1	1		20-34 years	-.7322638714545726	43	0	1	09	3.64	0	0	0	0	1	0	0	0	0	0	0	619
1	0	1	1		20-34 years	-.5596898688352242	48	1	0	01	3.65	0	0	0	0	0	0	0	0	0	0	0	620
1	1	1	1		20-34 years	-.7322638714545726	59	0	0	12	2.94	0	0	0	0	0	0	0	0	0	0	0	621
1		1		13	20-34 years	.4404268584897246	40	1	1	09	2.16	0	0	0	0	0	0	1	1	1	1	1	622
1	0	1	1		20-34 years	-.2939858861695352	40	0	0	01	3.14	0	0	0	0	0	0	0	0	0	0	0	623
2	0	1	1		20-34 years	.9967393460405556	33	0	1	09	3.16	0	0	0	0	0	0	0	0	0	0	0	624
2	0	1	2		< 20	.6588878679839636	38	0	0	02	3.19	0	0	0	0	0	0	0	0	0	0	0	625
2	1	1	1		20-34 years	-.9620574690221055	40	0	0	01	2.85	0	0	0	0	0	0	0	0	0	0	0	626
1	3	1	2		20-34 years	.7947712457038295	39	0	1	11	3.84	0	0	0	0	0	0	0	0	0	0	0	627
1	3	0	1		20-34 years	-1.286498021372588	39	0	0	01	2.39	0	0	1	1	0	0	0	1	0	0	1	628
2	1	0	0		>= 35	-1.289574670678451	36	0	0	01	2.4	0	0	0	0	0	0	0	0	0	0	0	629
2	2	1	1		< 20	.4514521983760484	40	1	8	07	3.48	0	0	0	0	0	0	0	0	0	0	0	630
2	1	1	1		>= 35	.3633927090924936	36	0	0	07	2.72	0	0	0	0	0	0	0	0	0	0	0	631
2	0	1	2		20-34 years	.4766628408419757	42	0	1	09	2.15	0	0	0	0	0	0	0	0	0	0	0	632
2		1		08	< 20	.2409985549037288	40	1	0	02	2.65	0	0	0	0	0	0	0	0	0	0	0	633
2	7	0	1		20-34 years	-.6182826004545942	37	0	0	02	3.43	0	0	0	0	0	0	0	0	0	0	0	634
1	0	1	1		20-34 years	-.8900312528144695	37	0	0	01	2.66	0	0	0	0	0	0	0	0	0	0	0	635
2	0	1	1		20-34 years	.3101352790110867	43	1	1	09	3.47	0	0	0	0	0	0	0	0	0	0	0	636
2	0	1	1		< 20	.1888115067160232	42	1	1	09	2.5	0	0	0	0	0	0	0	0	0	0	1	637
2	0	1	2		20-34 years	.0267421733049471	36	0	0	01	2.32	0	0	0	0	0	0	0	0	0	0	0	638
1	0	1	1		< 20	1.544680265226751	42	1	0	02	2.63	0	0	0	0	0	0	0	0	0	0	0	639
2		1		10	< 20	1.571304529636785	39	1	0	02	3.13	1	0	0	0	0	0	0	0	0	0	1	640
1							40	1	0	12	3.63	0	0	0	0	0	0	0	0	0	0	0	641
1	2	1	6		< 20	.6708202369378676	39	0	1	09	3.37	0	0	0	0	0	0	0	0	0	0	0	642
1	1	1	1		20-34 years	.2319464646729687	41	0	0	01	2.69	0	0	0	0	0	0	0	0	0	0	0	643
2	0	1	1		20-34 years	-.8059600236101091	33	0	0	01	2.37	0	0	0	0	0	0	0	0				644
2	0	1	1		20-34 years	-1.137735501260036	29	0	0	01	2.83	0	0	0	0	0	0	0	0	0	0	0	645
2	0	1	1		20-34 years	-.090877258573914	34	0	0	01	9.99	0	0	0	0	0	0	0	0	0	0	0	646
2	3	1	1		< 20	-1.286498021372588	41	1	8	07	2.38	0	0	0	0	1	1	1	1	1	0	0	647
2	1	1	1		20-34 years	-1.589723917845691	36	0	0	01	2.23	0	0	0	0	0	0	0	0	0	0	0	648
2	0	0	0		20-34 years	-.8163351006589329	46	1	0	02	2.77	0	0	0	0	0	0	0	0	0	0	0	649
2	0	1	1		20-34 years	-.6639862149403706	39	0	0	01	2.66	0	0	0	0	0	0	0	0	0	0	0	650
2	0	1	1		20-34 years	-.3123061671543481	44	0	1	09	2.84	0	0	0	0	0	0	0	0	0	0	0	651
2	88	1	1		20-34 years	-.7382829956636255	40	0	1	09	2.94	0	0	0	0	0	0	0	0	0	0	0	652
1	0	0	1		20-34 years	-.9388403617003156	40	0	0	01	2.75	0	0	0	0	0	0	0	0	0	0	0	653
1	1	1	1		20-34 years	-.1496246783662117	42	0	1	09	2.64	0	0	0	0	0	0	0	0	0	0	0	654
2	1	0	1		20-34 years	-.2207697243875606	38	0	0	06	2.9	0	0	0	0	0	0	0	0	0	0	0	655
1	1	0	1		20-34 years	-.5392969438363341		0	1	09	3.22	0	0	0	0	0	0	0	0	0	0	0	656
2	0	1	4		< 20	1.547720056089104	39	1	8	09	3.26	0	0	0	0	0	0	0	0	0	0	0	657
2	2	0	1		20-34 years	-.9388403617003156	42	0	1	09	3.42	0	0	1	0	0	0	0	0	0	0	0	658
2	0	1	4		20-34 years	-.0704843335750241	39	1	0	06	2.57	0	0	0	0	0	0	0	0	0	0	0	659
2	3	1	1		20-34 years	-.6302819913721787	38	0	0	02	4.27	0	0	0	0	0	0	0	0	0	0	0	660
2	0	1	1		20-34 years	-.9388403617003156	38	0	1	09	2.99	0	0	0	0	0	0	0	0	0	0	0	661
2	7	1	1		20-34 years	-.744842048477572	37	0	0	01	2.7	0	0	0	0	0	0	0	0	1	0	0	662
2	7	1	1		20-34 years	-.685840053026762	36	0	0	01	1.47	0	0	0	0	0	0	0	0	0	0	0	663
1	4	1	1		20-34 years	-.7115290382536388	37	0	0	01	2.19	0	0	0	0	0	0	0	0	0	0	0	664
2		1		04	< 20	.4111189964316957	42	1	0	01	2.42	0	0	0	0	0	0	0	0	0	0	0	665
1	2	1	1		< 20	-.4156705692339442	41	0	0	01	3.07	0	0	0	0	0	0	0	0	0	0	0	666
1	0	1	1		20-34 years	-1.493074511618331	33	0	0	01	3.35	0	0	0	0	0	0	0	0	0	0	0	667
1	0	1	1		< 20	.2753266281307402	56	1	0	02	3	0	0	0	0	0	0						668
1	1	1	1		20-34 years	.0290517884742048	37	0	1	09	2.72	0	0	0	0	0	0	0	0	0	0	0	669
1	0	1	2	10	< 20	.5619245268705111	37	1	0	01	2.06	0	0	0	0	0	0	0	0	0	0	0	670
1	4	0	1		20-34 years	-.6198523057381483	40	0	0	02	2.59	0	0	0	0	0	0	0	0	0	0	0	671
1	0	1	1		20-34 years	1.726900161918162	42	0	0	01	2.73	0	0	0	0	0	0	0	0	0	0	0	672
2	2	0	0		20-34 years	-.573237055284358	36	0	0	01	2.71	0	0	0	0	0	0	0	0	0	0	0	673
2	2	0	0		>= 35	-1.356709832906872	36	0	0	01	2.77	0	0	0	0	0	0	0	0	0	0	0	674
1	1	1	1		20-34 years	-.5392969438363341	39	0	1	09	3.32	0	0	0	0	0	0	0	0	0	0	0	675
1	4	1	1		20-34 years	-.7322638714545726	36	0	0	02	1.74	0	0	0	0	0	0	0	0	0	0	0	676
2							56		0	07	2.17	0	0	0	0	0	0	0	0	0	0	0	677
1	7	1	5		20-34 years	-1.019834941598813	41	1	0	01	2.83	0	0	0	0	0	0	0	0	0	0	0	678
2	3	1	1		20-34 years	-1.286498021372588	40	0	0	02	2.53	0	0	0	0	0	0	1	1	1	0	0	679
2	0	1	5		20-34 years	.5917359594035927	36	1	0	02	2.34	0	0	0	0	0	0	0	0	0	0	0	680
2	0	1	1		20-34 years	.9892573969377632	38	0	1	09	3.1	0	0	0	0	0	0	0	0	0	0	0	681
2	3	0	0		20-34 years	-1.286498021372588	39	0	0	01	2.65	0	0	0	0	0	0	0	0	0	0	0	682
2	0	1	1		20-34 years	-.7586696672798037	36	0	0	01	2.7	0	0	0	0	0	0	0	0	0	0	0	683
2	1	1	1		20-34 years	.751575431864171	41	0	8	07	3.04	0	0	0	1	0	0	0	0	0	1	1	684
1							40	1	0	02	3.34	0	1	0	0	0	0	0	0	0	0	0	685
2	0	1	1		20-34 years	-.567509738652359	41	0	0	02	2.46	0	0	0	0	0	0	0	0	0	0	0	686
1	2	1	1		20-34 years	-.3225354673463594	40	0	0	01	2.4	0	0	0	0	0	0	0	0	0	0	0	687
1		0		01	< 20	-.3264549985952616	33	1	0	01	2.46	0	0	0	0	0	0	0	0	0			688
1							40	1	0	01	2.4	1	0	0	0	0	0	0	0	0	1	1	689
2	1	1	1		20-34 years	-.4493250507003269	34	0	0	08	3.1	0	0	0	0	0	0	0	0	0	0	0	690
1	88	1	1		20-34 years	-.4910209989767633	39	0	0	01	3.07	0	0	0	0	0	0	0	0	0	0	0	691
1	3	1	1		20-34 years	-1.286498021372588	39	0	0	01	3.21	1	0	0	0	0	0	0	0	0	0	0	692
2	3	1	1		20-34 years	-.2126003532141816	40	0	0	01	2.93	0	0	0	0	0	0	0	0	0	0	0	693
2	1	1	1		20-34 years	-1.218730081158534	39	0	0	08	3.41	0	0	0	0	0	0	0	0	1	0	0	694
1	0	1	1		20-34 years	-.9388403617003156	46	0	0	01	3.25	0	0	0	0	0	0	0	0	0	0	0	695
1	88	1	1		< 20	1.337069259143817	39	0	0	01	3.08	0	0	0	0	0	0	0	0	0	0	0	696
1	3	1	2		20-34 years	-1.226411431844556	39	0	0	01	2.77	0	0	0	0	0	0	0	1	0	0	0	697
1		1		07	< 20	1.387507412596318	39	1	0	02	4.14	0	0	0	0	0	0	0	0	0	0	0	698
2	1	0	0		20-34 years	-.7870011922819007	37	0	0	01	2.93	0	0	0	0	0	0	0	0	0	0	0	699
1	0	1	2		< 20	.4433614096424681	39	1	0	02	3.21	0	0	0	0	0	1	1	1	1	1	1	700
1		1		08	< 20	2.461125591274893	39	1	1	09	3.6	0	0	0	0	0	0	0	0	0	0	0	701
2	3	0	0		20-34 years	-.8112495280728325	39	0	1	09	3.26	0	0	0	0	0	0	0	0	0	0	0	702
1		1		05	< 20	1.427626701277954	38	1	0	01	1.98	0	0	0	0	0	0	0	0	0	0	0	703
1	0	1	1	08	< 20	-.5195705801535875	39	1	0	02	3.11	0	0	0	0	0	0	0	0	0	0	0	704
2	0	0	1		>= 35	-.6233681730406946	36	0	0	01	2.89	0	0	0	0	0	0	0	0	0	0	1	705
1	0	1	2		>= 35	2.242771964168113	38	0	1	09	3.52	0	0	0	0	0	0	0	0	0	0	0	706
2	0	1	6		20-34 years	.6715283556881654	38	1	1	09	2.67	0	0	0	0	0	0	0	0	0	0	0	707
2	7	1	1		20-34 years	-1.035489767927676	39	0	1	09	2.41	0	0	0	0	0	0	0	0	0	0	0	708
2	0	0	1		< 20	-.5836745085115526	41	0	0	06	2.26	0	0	0	0	0	0	0	1	0	0	0	709
1	3	0	1		20-34 years	-1.051719560556329	36	0	0	01	2.82	0	0	0	0	0	0	0	0	0	0	0	710
1	0	1	4		20-34 years	-.1244787239320763	37	0	0	09	2.57	0	0	0	0	0	0	0	0	1	1	0	711
2	0	1	1		20-34 years	.6815438536566241	42	1	1	09	2.88	0	0	0	0	0	1	0	0	0	1	0	712
2	7	1	4		>= 35	1.981188165837865	35	0	0	01	2.85	0	0	0	0	0	0	0	0	0	0	0	713
2	3	0	0		>= 35	-1.103906170803173	33	0	0	02	2.98	0	0	0	0	0	0	0	0	0	0	0	714
2	1	1		10	< 20	.2381542283715778	39	1	0	02	2.49	0	0	0	0	0	0	1	0	0	0	0	715
2	2	1	1		20-34 years	-1.335801842536406	41	1	0	02	3.47	0	0	1	0	0	0	0	0	0	0	0	716
2	1	1	2		20-34 years	-.6113231600439701	35	0	0	01	2.33	0	1	0	0	1	1	0	0	0	0	0	717
1	0	1	6		>= 35	.6423774981386824	35	0	1	09	3.04	0	0	0	0	0	0	0	0	0	0	0	718
1	1	1	1		20-34 years	-.2245759753777152	41	0	0	02	2.88	0	0	0	0	0	0	0	0	0	0	0	719
2	3	1	1		< 20	-.6821588000172393	41	0	0	01	2.33	0	0	0	0	0	0	0	1	0	0	0	720
1	4	1	1		20-34 years	-.2606728759456021	42	0	0	01	3.1	0	0	0	0	0	0	0	0	0	0	0	721
2	0	1	2		20-34 years	.0178966976937848	33	0	0	09	2.48	0	0	0	0	0	0	0	0	1	1	0	722
2	2	1	1		20-34 years	-.567509738652359	38	0	0	07	2.1	0	0	0	0	0	0	0	0	0	0	0	723
1	0	1	1		20-34 years	1.702723565134304	37	0	1	09	2.37	0	0	0	0	0	0	0	0	0	0	1	724
1	0	1	1		20-34 years	-1.011505128251347	38	0	0	02	3.2	0	0	0	0	0	0	0	0	0	0	0	725
1	0	1	1		20-34 years	-1.065171603382117	43	0	0	01	2.7	0	0	0	0	0	0	0	0	0	0	0	726
1	3	1	1		20-34 years	-.8470877818099327	37	0	1	09	2.68	0	0	0	0	0	0	0	0	0	0	0	727
2	0	1	3		20-34 years	.4166653835494458	38	1	0	01	2.93	0	0	0	0	0	0	0	0	0	0	0	728
2	0	0	0		< 20	-1.205503441474091	39	0	0	01	2.41	0	0	0	0	0	0	0	0	0	0	0	729
2	0	1	1		20-34 years	-.6823336490077192	40	0	0	06	2.88	0	0	0	0	0	0	0	0	0	0	0	730
2	0	1	5		20-34 years	2.225898284194608	37	1	0	09	2.33	0	0	0	0	0	0	0	0	0	0	0	731
2	0	0	1		20-34 years	-.6999099583387255	42	0	0	01	2.95	0	0	0	0	0	0	0	0	0	0	0	732
1	0	1	1		20-34 years	.7190723727987089	32	0	0	02	2.88	0	0	0	0	0	0	0	0				733
1	3	1	1		20-34 years	-.6233681730406946	37	0	0	01	2.57	0	0	0	0	0	0	0	0	0	0	0	734
2	3	1	1		20-34 years	-.3225354673463594	26	0	1	09	2.92	0	0	0	0	0	0	0	0	0	0	0	735
2	0	1	1		20-34 years	-1.370569250576948	42	0	0	01	2.84	0	0	0	0	0	0	0	0	0	0	0	736
1	3	0	1		20-34 years	-.2427485604545839	40	0	1	09	3.22	0	0	0	0	0	0	0	0	0	0	0	737
1	1	1	1		< 20	-.5235435958572365	41	0	0	01	3.37	0	0	0	0	0	0	0	0	0	0	0	738
2	0	1	6		20-34 years	2.333186045348936	38	1	1	09	3.25	0	0	0	0	0	0	0	0	0	0	0	739
2		1		06	20-34 years	.0420871043960598	41	1	8	08	2.86	0	0	0	0	0	0	0	0	0	0	0	740
1	0	1	1		< 20	-.9209297108222819	36	1	0	02	2.65	0	0	0	0	0	0	0	0	0	0	0	741
1	3	1	1		20-34 years	-1.226411431844556	41	0	0	01	3.01	0	0	0	0	0	0	0	0	0	0	0	742
2	0	1	4		20-34 years	-1.341235342199916	39	0	0	01	1.98	0	0	0	0	0	0	0	0	0	0	0	743
2	4	1	1		< 20	-.8268680139805747	44	1	8	07	2.74	1	0	0	0	0	0	0	0	0	0	0	744
1	0	1	1		20-34 years	.3606399515979491	42	1	1	09	4	0	0	0	0	0	0	0	0	0	0	0	745
2	0	1	1		20-34 years	-.9989269512283475	42	0	0	01	3.36	0	0	0	0	0	0	0	0	0	0	0	746
2	0	1	1		20-34 years	-1.134658851954173	39	0	0	01	2.79	0	0	0	0	0	0	0	0	0	0	0	747
2	0	1	1		< 20	.8870938743076894	43	0	0	02	2.53	0	0	0	0	0	0	0	0	0	0	0	748
2	0	1	2		< 20	.1567943799609754	38	1	1	09	3.34	0	0	0	0	0	0	0	0	0	0	0	749
2	1	1	1		20-34 years	-.5185621106354006	39	0	0	07	3.14	0	0	0	0	0	0	0	0	0	0	0	750
2	0	1	5		20-34 years	1.861256354875925	39	0	0	02	3.33	0	0	0	0	0	0	0	0	0	0	0	751
2		1		12	< 20	.9169571342370016	40	1	0	01	3.14	0	0	0	0	0	0	0	0	0	0	0	752
1	1	1	2		20-34 years	1.016778007067169	44	0	0	05	2.94	0	0	0	0	0	0	0	0	0	0	0	753
1	0	1	1		< 20	-1.019834941598813	40	1	1	09	3.22	0	0	0	0	0	0	0	0	0	0	0	754
1	0	1	1		20-34 years	-.9388403617003156	39	0	1	09	3.54	0	0	0	0	0	0	0	0	0	0	0	755
1		1		08	< 20	2.377737453613022	32	1	1	10	3.43	0	0	0	0	0	0	0	0	0	0	0	756
1	1	0	0		20-34 years	-1.365483677990848	42	0	0	01	3.37	0	0	0	0	0	0	0	0	0	0	0	757
2	0	1	1		20-34 years	-.1004940842557479	39	0	0	01	2.31	0	0	0	0	0	0	0	0	0	0	0	758
2	0	1	6		20-34 years	-.1028015245490715	40	0	0	01	2.97	0	0	0	0	0	0	0	0	0	0	0	759
2	3	1	1		20-34 years	-.4594839906255554	41	0	0	07	2.76	0	0	0	0	0	0	0	0	1	1	0	760
1	3	1		09	< 20	.76794406014607	45	1	0	07	3.15	0	0	0	0	0	0	0	0	0	0	0	761
1	7	0	0		20-34 years	-.3225354673463594	39	0	0	01	2.58		0	0	0					0	0	0	762
2							37	1	1	09	2.44	0	0	0	0	0	0	0	0	0	0	0	763
2	3	1	1		20-34 years	-.1050270475511046	39	0	0	01	2.94	0	0	0	0	0	0	0	0	0	0	0	764
2	3	0	0		20-34 years	-.474374636764774	37	0	0	02	3.11	0	0	0	0	0	0	0	0	0	0	0	765
1	2	1	1		20-34 years	-1.4114471537342	44	0	0	01	2.72	0	1	0	0	0	0	0	0	0	0	0	766
2	3	0	0		20-34 years	-.447690140802764	43	0	0	02	3.03	0	0	0	0	0	0	0	0	0	0	0	767
2	0	1	6		20-34 years	1.173815188115183	37	1	1	09	2.88	0	0	0	0	0	0	0	0	0	1	0	768
1	1	1	1		20-34 years	.4015310220851439	44	0	0	01	2.61	0	0	0	0	1	1	0	0	0	0	0	769
2	1	1	1		20-34 years	-.2188209322592433	39	0	0	02	2.64	0	0	0	0	0	0	0	0	0	0	0	770
2	0	1	2	10	< 20	1.544423797476165	38	1	1	09	2.9	0	0	0	0	0	0	0	0	0	0	0	771
2	0	0	0		20-34 years	-1.690291716438076	42	0	0	01	2.3	0	0	0	0	0	0	0	0	0	0	0	772
2	3	1	1		20-34 years	.0941693002457852	32	0	1	09	1.53	0	0	0	0	0	0	0	0	0	0	0	773
1	3	1	1		20-34 years	-.8470877818099327	37	0	0	01	2.07	0	0	0	0	0	0	0	0	0	0	0	774
1	3	1	1		20-34 years	-1.074572262426141	44	0	0	01	2.03	1	0	0	0	0	0	0	0	0	0	0	775
1	0	1	5		20-34 years	2.332849258988136	39	1	1	09	3.82	0	0	0	0	0	0	0	0	0	0	0	776
2	2	0		00	< 20	-.1746158291768468	40	1	1	09	2.44	0	0	1	1	0	0	0	0	0	0	0	777
2	3	1	1		20-34 years	-.8779862398177453	44	0	0	01	2.55	0	0	0	0	0	0	0	0	0	0	0	778
2	0	1	4		< 20	.7537340687472359	33	1	0	12	1.35	0	0	0	0	0	0	0	0	0	0	0	779
2	3	1	1		20-34 years	-.9388403617003156	40	0	0	01	2.76	0	0	0	0	0	0	0	0	0	0	0	780
2	3	1	1		20-34 years	.004981734309986	41	0	0	01	2.42	0		0	0	0	0	0	0	0	0	0	781
2		1		03	< 20	-.3970680406134759	40	1	1	09	2.74	0	0	0	0	0	0	0	0	0	0	0	782
2	6	1	1		20-34 years	.999414953615987	37	0	0	06	2.95	0	0	0	0	0	0	0	0	0	0	0	783
1	0	1	1		20-34 years	-.7229865751066388	41	0	0	01	2.07	0	0	0	0	0	0	0	0	0	0	0	784
2	0	1	1		20-34 years	.0847686412017615	37	0	1	09	3.37	0	0	0	0	0	0	0	0	0	0	0	785
1	2	1	1		20-34 years	-1.022911590904676	39	0	0	01	3.09	1	0	0	0	0	0	0	1	1	0	0	786
2	0	1	1		20-34 years	-.474374636764774	41	0	1	08	3.28	0	0	0	1	0	0	0	0	0	0	0	787
1	0	1	4		20-34 years	.0715648529920249	40	0	0	02	2.96	0	0	0	0	0	0	0	0	0	0	0	788
2							38	0	0	01	2.1	0	1	0	0	1	0	0	0	0	0	0	789
2	0	0	0		>= 35	-.2734160930351083	44	0	0	01	2.5	0	0	0	0	0	0	0	0	0	0	0	790
2	2	1	1		20-34 years	-.4715336885039301	50	0	0	01	3.27	0	0	0	0	0	0	0	0	0	0	0	791
1	0	0	0		20-34 years	-1.788821644726566	37	1	0	01	1.69	1	1	0	0	0	0	0	0	0	0	0	792
2	0	1	3		< 20	.5389497807404519	43	1	0	09	2.56	0	0	0	0	0	0	0	0	0	0	0	793
2	0	0	1		< 20	-.7619457069090146	39	1	0	01	2.06	0	0	0	0	0	0	0	0	0	0	0	794
2	0	1	1		20-34 years	-.0470256093777753	38	0	0	02	3.29	0	0	0	0	0	0	0	0	0	0	0	795
1	88	1	2		20-34 years	.8444060796897239	41	0	0	07	2.44	0	0	0	0	0	0	0	0	0	0	0	796
2	0	1	4		20-34 years	.4310397003700542	41	0	1	08	2.26	0	0	0	0	0	0	0	0	0	0	0	797
1	1	0	0		20-34 years	-1.103354549902426	32	0	0	01	3.04	0	0	0	0	0	0	0	1	0	0	0	798
1	0	1	1		< 20	-.6523473791376362	40	1	8	07	3.53	0	0	0	0	0	0	0	0	0	0	0	799
2	3	1	1		20-34 years	-.7586696672798037	41	0	0	02	2.9	0	0	0	0	0	0	0	0	0	0	0	800
1	0	1	2		20-34 years	2.126975398099894	39	0	1	09	3.75	0	0	0	0	0	0	0	0	0	0	0	801
1	3	1	1		20-34 years	-.2151753163336916	32	0	0	01	2.83	0	0	0	0	0	0	0	0	0	0	0	802
1	1	1	1		20-34 years	.4838061114918953	36	0	0	01	2.51	0	0	0	0	0	0	0	0	0	0	0	803
1	0	1	1		>= 35	-.3225354673463594	38	0	0	01	2.82	0	0	0	0	0	0	0	0	0	0	0	804
1	0	1	1		< 20	.6285020102603903	39	0	1	09	2.98	0	0	0	1	0	0	0	0	0	0	1	805
2	0	1	1		20-34 years	.0756181707947199	38	0	0	01	2.26	0	0	0	0	0	0	0	1	0	0	0	806
2	2	0	0		20-34 years	.1528621871386938	39	0	0	01	1.72	0	0	0	1	0	0	0	0	0	0	0	807
2	0	1	1		20-34 years	-.8470877818099327	40	0	0	01	2.73	0	0	0	0	0	0	0	0	0	0	0	808
1	4	1	1		20-34 years	-1.283743300497665	40	0	0	01	2.68	0	0	0	0	0	0	0	0	0	0	1	809
1	1	1	1		20-34 years	.3047013565571086	40	0	0	04	2.54	0	0	0	0	0	0	0	1	0	0	0	810
1	3	1	1		< 20	-1.451946753418508	37	1	0	02	2.89	0	0	0	0	0	0	0	0	0	0	0	811
2	0	1	2		< 20	-.7329584706982784	39	0	0	01	3.44	0	0	0	0	0	0	0	0	0	0	0	812
2	3	1	1		20-34 years	-.7619457069090146	33	0	0	07	2.95	0	0	0	0	0	0	0	0	0	0	0	813
1	0	1	1		20-34 years	.4143468282899747	39	0	0	01	3.2	0	0	0	0	0	0	0	0	0	0	0	814
2	3	1	1		20-34 years	-.4370225913409204	39	0	1	07	2.86	0	0	0	0	0	0	0	1	1	1	1	815
1	0	1	1		20-34 years	-.7458734340820771	40	0	0	01	0	0	0	0	0	0	0	0	0	0	0	0	816
2	0	0	1		20-34 years	.0420871043960598	48	0	0	01	2.35	0	0	0	0	0	0	0	0	0	0	0	817
2	1	1	1		20-34 years	1.367888356331922	41	0	0	01	2.99	0	0	0	0	0	0	0	0	0	0	0	818
1	0	1	4		< 20	-.3636189115984035	40	1	1	09	3.86	0	0	1	0	0	0	0	0	0	0	0	819
1	2	0	0		20-34 years	-1.286498021372588	40	0	0	01	2.16	0	1	0	0	0	0	0	0	0	0	0	820
2	0	1	1		20-34 years	.1990758616324834	43	0	0	01	3.67	0	0	0	0	0	0	0	0	0	0	0	821
2	0	0	1		20-34 years	-.2306000083517019	32	0	0	01	2.54	0	0	0	0	0	0	0	0	0	0	0	822
2	0	1	1		20-34 years	-.2856659851401174	38	0	0	01	3.45	0	0	0	0	0	0	0	0	0	0	0	823
2	0	1	1		20-34 years	.320704914474528	36	0	1	09	3.32	0	0	0	0	0	0	0	0	0	0	0	824
1	3	1	1		>= 35	-1.011505128251347	40	0	0	01	3.15	0	0	0	0	0	0	0	0	0	0	0	825
1	0	0	0		>= 35	-.991285360421989	39	0	0	01	2.35	0	0	0	0	0	0	0	0	0	0	1	826
1	0	1	1		20-34 years	.543418149559508	40	0	8	06	4.88	0	0	0	0	0	0	1	1	1	0	0	827
2	0	0	1		< 20	-1.620618191805723	35	0	0	01	2.17	0	0	0	0	0	0	0	1	0	0	0	828
2	0	0	0		20-34 years	-1.842527579949389	41	0	0	02	3.16	0	0	0	0	0	0	0	0	0	0	0	829
1	0	1	2		< 20	.3141489801941006	40	1	1	09	3.01	0	0	0	0	0	0	0	0	0	0	0	830
1	0	1	4		20-34 years	.304338046428884	38	0	1	07	2.46	0	0	0	0	0	0	0	0	0	0	0	831
1	0	0	0		>= 35	-1.289574670678451	36	0	0	01	2.86	0	0	0	0	0	0	0	0	0	0	0	832
1	0	1	1		20-34 years	-.4997417984383046	42	0	0	01	2.64	0	0	0	0	0	0	1	0	0	0	0	833
2	0	1	2		< 20	.3721665541764702	41	1	0	02	2.63	0	0	0	0	0	0	0	0	0	0	0	834
2	3	0	0		20-34 years	-1.563286323152615	37	0	0	01	2.84	0	0	0	0	0	0	0	0	0	0	0	835
2	1	1	2		20-34 years	-.1775262702725998	37	0	0	01	2.44	0	0	0	0	0	0	0	0	0	0	0	836
2	2	1	1		20-34 years	-.8679957721803984	42	0	0	01	2.84	0	0	1	1	1	1	0	1	1	0	0	837
1	0	0	0		>= 35	-1.286498021372588	23	0	0	01	3.02	0	0	0	0	0	0	0	0	0	0	0	838
1	0	1	1		20-34 years	-.2452032982190834	40	0	1	09	2.86	0	0	0	0	0	0	0	0	0	0	0	839
2	0	1	2	10	< 20	-.4037382002800403	44	1	8	07	2.41	0	0	0	0	0	0	0	0	0	0	0	840
2	1	1	1		20-34 years	-.8889101392534622	41	0	0	01	2.91	0	0	0	0	0	0	0	0	0	1	0	841
2	4	0	0		20-34 years	-.7322638714545726	40	0	0	01	2.64	0	0	0	0	0	0	0	0	0	0	0	842
1	0	1	1		< 20	-1.06277841260335	44	0	0	02	3.01	0	0	0	0	0	0	0	0	0	0	0	843
2		1		08	< 20	.4334264884598062	40	1	0	02	3.02	0	0	0	0	0	0	0	0	0	0	0	844
2	4	1	1		20-34 years	-.897712603500492	40	0	0	01	2.85	0	0	0	0	0	0	0	0	0	0	0	845
2	88	1	1		>= 35	-.1597643683784329	41	0	1	09	3.73	0	0	0	0	0	0	0	0	0	0	0	846
2	0	1	6		20-34 years	1.83706594817365	41	0	0	01	2.86	0	0	0	0	0	0	0	0	0	0	0	847
2	3	0	1		20-34 years	-.9577991930285239	32	0	0	01	2.43	0	0	0	0	0	0	0	0	0	0	0	848
1		1		11	< 20	.9890174268774354			0	07	2.33	0	0	0	0	0	0	0	0	0	0	0	849
1	3	1	1		20-34 years	-.5804247020361577	39	0	0	02	4.2	0	0	0	0	0	0	0	0	0	0	0	850
1	2	1	1		20-34 years	-.2309286643127892	18	0	0	09	2.24	0	0	0	0	0	0	0	0	0	0	1	851
2	0	1	1		20-34 years	-.0670705282166533	29	0	0	02	3.23	0	0	0	0	0	0	0	0	0	0	0	852
1	0	1	1		20-34 years	-.5596898688352242	40	0	1	09	4.02	0	0	0	0	0	0	0	0	0	0	0	853
2	3	0	0		20-34 years	-.7322638714545726	38	0	0	01	2.13	0	0	0	0	0	0	0	0	0	0	0	854
2	0	1	1		20-34 years	-.8905644168407447	50	0	0	11	3	0	0	0	0	0	0	0	0	0	0	0	855
2	0	1	6		20-34 years	.587367994248303	35	0	1	09	2.4	0	0	0	0	1	0	0	1	0	0	0	856
1	2	1	1		20-34 years	1.503894637895593	47	0	0	07	3.46	0	0	0	0	0	0	0	0	0	0	0	857
1	7	1	4		20-34 years	2.148902851791655	41	0	0	02	4.26	0	0	0	0	0	0	0	0	0	0	0	858
2	0	1	1		20-34 years	-.4183562324257318	42	0	1	09	3.21	0	0	0	0	0	0	0	0	0	0	0	859
1							39	1	1	09	2.31	0	0	1	0	0	0	0	0	0	0	0	860
2	3	1	4		20-34 years	-.0387390032145562	38	0	0	06	2.76	0	0	0	0	0	0	0	0	0	0	0	861
1							40	0	0	02	2.6	0	0	0	0	0	0	0	0	0	0	0	862
2	0	1	1		20-34 years	-.7161612876436338	37	0	0	06	2.08	0	0	0	1	0	0	0	0	0	0	0	863
2							38	0	1	09	2.63	0	0	0	0	0	0	0	0	0	0	0	864
1	0	1	1		20-34 years	-1.788821644726566	41	0	0	01	2.52	0	0	0	0	0	0	0	0	0	0	0	865
1	0	0	0		< 20	-1.577145740822691	40	1	0	01	2.77	0	0	0	0	0	0	0	0	0	0	0	866
2	0	1	1		< 20	.0461094925098096		1	0	06	3.24	0	0	0	0	0	0	0	0	0	0	0	867
1	0	1	1		< 20	-1.286498021372588	40	1	0	02	2.55	0	0	0	0	0	0	0	0	0	0	0	868
2		1		08	20-34 years	2.255251730386651	42	1	0	06	2.64	0	0	0	0	0	0	0	0	0	0	0	869
1	0	1	1		20-34 years	-1.370569250576948	39	0	0	01	2.69	0	0	0	0	0	0	0	0	0	0	0	870
1	88	1	1		20-34 years	-.2418525637485062	36	0	0	01	2.9	0	0	0	0	1	1	0	0	0	0	0	871
1	3	1	1		20-34 years	-.3636189115984035	31	0	0	01	2.69	0	0	0	0	0	0	0	0	0	0	0	872
1	3	0	1		20-34 years	-.474374636764774	24	0	0	01	2.55	0	0	0	0	0	0	0	0	0	0	0	873
1	4	0	0		>= 35	-1.299076198395588	37	0	0	01	2.45	0	0	0	0	0	0	0	0	0	0	0	874
1	3	1	1		20-34 years	-.691136113254749	33	0	0	01	2.76	0	0	1	0	1	1	1	0	0	0	0	875
1	3	1	1		20-34 years	.0468121218673101	39	0	0	01	2.74	0	0	0	0	0	0	0	1	0	0	0	876
2	3	1	4		20-34 years	.3426578758915598	38	0	0	01	2.4	0	0	0	0	0	0	0	0	0	0	0	877
2	1	1	1		20-34 years	-.4066066965507197	37	0	0	01	2.59	0	0	0	0	0	0	0	0	0	0	0	878
2	1	1	1		< 20	-.5462973138662526	38	0	0	06	3.63	0	0	0	0	0	0	0	0	0	0	0	879
1	0	1	1		20-34 years	-.6437610980395845	43	0	0	01	3.88	0	0	0	0	0	0	0	0	0	0	0	880
2	0	1	1		20-34 years	-1.137735501260036	35	0	0	02	2.64	0	0	0	0	0	0	0	0	0	0	0	881
2	0	1	4		20-34 years	1.202614979230329	40	1	1	09	3.48	0	0	0	0	0	0	0	0	1	1	1	882
2	1	1	1		20-34 years	-.2930267890614491	40	0	0	01	2.21	0	0	0	0	0	0	0	0	0	0	0	883
2		1		09	< 20	2.021969826480917	42	1	0	01	2.98	0	0	0	0	0	0	0	0	0	0	0	884
1	0	1	1		< 20	-.1746550145176515	39	0	1	09	3	0	0	0	0	0	0	0	0	0	0	0	885
2	1	1	1		20-34 years	-.7497259356578907	39	0	0	01	2.82	0	0	0	0	0	0	0	0	0	0	0	886
1	4	1	1		20-34 years	-.3534599716731751	43	0	0	01	3.35	0	0	0	0	0	0	0	0	0	0	0	887
1		1		04	< 20	-.0102997183931513	44	1	8	07	3.3	0	0	0	0	0	0	0	0	0	0	0	888
1	1	0	0		20-34 years	-1.341235342199916	40	0	1	09	2.68	0	0	0	1	0	0	0	0	0	0	0	889
1	3	0	0		20-34 years	-1.041186963705789	33	0	0	01	3.42	0	0	0	0	0	0	0	0	0	0	0	890
1	0	1	1		20-34 years	-.7032416393781848	38	0	0	01	3.93	0	0	1	0	0	0	0	1	1	0	0	891
2	3	1	1		20-34 years	1.446642009334467	32	1	1	09	2.64	0	0	0	0	0	0	0	0	0	0	0	892
1	0	1	1		< 20	-.2313026377092025	41	1	0	02	3.12	0	0	0	0	0	0	0	0	0	0	0	893
2	2	1	1		20-34 years	-.5392969438363341	36	0	0	12	1.53	0	0	0	0	0	0	0	0	1	0	0	894
1	1	0	1		20-34 years	-.3337336079904283	38	0	0	01	3.65	0	0	0	0	0	0	0	0	0	0	0	895
1	0	1	3		20-34 years	1.77725345031191	38	0	1	09	3.24	0	0	0	0	0	0	0	0	0	0	0	896
1	0	1	4		20-34 years	.3971372899284169	39	0	0	07	2.77	0	0	0	0	0	0	0	0	0	0	0	897
1	3	0	0		20-34 years	-.8779862398177453	35	0	0	01	2.3	0	0	0	0	0	0	0	0	0	0	0	898
2	0	1	1		< 20	-1.245370263172765	38	1	0	02	3.34	0	0	0	0	0	0	0	0	0	0	0	899
2	88	0	0		20-34 years	-.7619457069090146	40	0	0	01	2.98	0	0	0	0	0	0	0	0	0	0	0	900
1	0	1	1		20-34 years	1.039420882846257	38	1	0	09	2.79	0	0	0	0	0	0	0	0	0	0	0	901
2	1	0	0		20-34 years	-.5298962847923104	33	0	0	01	2.27	0	0	0	0	0	0	0	0	1	0	0	902
2	0	1	4		< 20	-.8581574581024624	40	1	0	02	2.61	0	0	0	0	0	0	0	0	0	0	0	903
2	4	1	1		20-34 years	-.8470877818099327	41	0	0	12	2.73	0	0	0	0	0	0	0	0	0	0	0	904
1	0	0	1		20-34 years	-.8470877818099327	40	0	0	01	3.8	0	0	0	0	0	0	0	0	0	0	0	905
1	0	1	1		20-34 years	.4840492805588082	39	0	0	07	2.92	0	0	0	0	0	0	0	0	0	0	0	906
1	3	0	0		20-34 years	-.897712603500492	35	0	0	01	2.82	0	0	0	0	0	0	0	0	0	0	0	907
1	0	1	1		20-34 years	-.0122444420135004	33	0	8	09	3.03	0	0	0	0	0	0	0	0	0	0	0	908
2	0	1	1		20-34 years	1.284131001203	42	0	1	09	2.91	0	0	0	0	0	0	0	0	1	0	1	909
2	0	1	1		>= 35	.5543919762165861	39	0	1	09	3.02	0	0	0	0	0	0	0	0	0	0	0	910
2	0	1	1		20-34 years	-.9577991930285239	39	0	0	06	2.75	0	0	0	0	0	0	0	0	0	0	0	911
1	0	1	1		20-34 years	-1.342019669400125	38	0	0	01	2.8	0	0	0	0	0	0	0	0	0	0	0	912
2		1		09	< 20	.5228469072822683	42	1	0	01	3.91	1	0	0	0	0	0	1	1	0	0	0	913
1	0	1	1		20-34 years	.7140664505370972	37	0	0	01	2.26	0	0	0	0	0	0	0	0	0	0	0	914
2	2	0	0		20-34 years	.4240582302078255	41	0	0	01	2.71	0	0	0	0	0	0	0	0	1	0	0	915
1	0	0	0		20-34 years	-1.087150439449141	38	0	0	01	2.75	0	0	0	0	0	0	0	0	0	0	0	916
1	3	1	1		20-34 years	-.7410377165385491	40	1	1	09	2.88		0	0	0	0	0	0	0	0	0	0	917
2	0	1	1		< 20	-.1366984951832002	42	0	0	04	3.08	0	0	1	0	0	0	0	0	0	0	0	918
2	0	1	1		20-34 years	-1.134658851954173	42	0	0	02	2.11	0	0	0	0	0	0	0	0	0	0	0	919
2	1	1	1		20-34 years	-.140850833282235	35	0	0	09	3.11	0	0	0	0	0	0	0	0	0	0	0	920
2		1		05	< 20	.3518856443289837	41	1	0	06	2.6	0	0	0	0	0	0	0	0	0	0	0	921
1	0	1	6		20-34 years	2.103254504022113	38	0	1	09	3.6	0	0	0	0	0	0	0	0	0	0	0	922
2	0	1	1	06	< 20	-.3961415084788767	36	1	0	01	2.84	0	0	0	0	0	0	0	0	0	0	0	923
1	0	1	1		< 20	1.019219995238198	39	1	0	02	2.77	0	0	0	0	0	0	0	0	0	0	0	924
1	4	0	0		20-34 years	-1.687536995563152	33	0	0	01	9.99	0	0	0	0	0	0	0	0	0	0	0	925
1		1		03	< 20	1.066553428959688	39	1	0	12	2.77	0	0	0	0	0	0	0	0	0	0	1	926
2		1		07	< 20	1.520868244083796	40	1	0	02	2.39	0	0	0	0	0	0	0	0	0	0	0	927
1	0	1	4		20-34 years	-.2529075003798124	39	0	0	02	2.48	0	0	0	0	0	0	0	0	0	0	0	928
2	0	1	1		< 20	-.1636194354626089	37	1	8	07	2.33	0	0	0	0	0	0	0	0	0	0	0	929
2	3	1	1		20-34 years	-.077398151906508	43	0	0	02	3.04	0	0	0	0	0	0	0	0	0	0	0	930
2	3	1	6		20-34 years	-.8059600236101091	39	1	1	09	2.72	0	0	0	0	0	0	0	0	0	0	0	931
1	0	1	1		< 20	-.1087435955041681	42	1	0	01	2.89	0	0	0	0	0	0	0	0	0	0	0	932
1	0	1	1		20-34 years	-.4158437264034762	37	1	0	01	2.55	0	0	0	0	0	1	0	0	0	0	0	933
1	0	1	5		20-34 years	1.200353929678807	40	1	0	09	3	0	0	0	0	0	0	0	0	0	0	0	934
1	1	1	1		< 20	-.5804247020361577	38	0	0	02	2.72	0	0	0	0	0	0	0	0	0	0	0	935
2		1		08	< 20	1.542333931387977	40	1	1	09	3.23	0	0	0	0	0	0	0	0	0	0	0	936
1	88	0	1		20-34 years	.801069755067475	43	0	0	01	3.22	0	0	0	0	0	0	0	0	0	0	0	937
1		0		01	< 20	-.049088452510264	40	1	1	09	2.92	0	0	0	0	0	0	0	0	0	0	0	938
1	2	1	1		>= 35	-.9260734384281928	41	0	0	01	3.71	0	0	0	0	0	0	0	0	0	0	0	939
2	0	0	1		20-34 years	-.7619457069090146	40	0	0	01	3	0	0	0	0	0	0	0	0	0	0	0	940
2	7	1	1		20-34 years	-.0284789711104993	39	0	0	01	2.29	0	0	0	0	0	0	0	0	0	0	0	941
1	2	0	0		< 20	-.8059600236101091	39	0	0	01	2.32	0	0	0	0	0	0	1	0	0	0	0	942
2	88	1	6		20-34 years	1.764080591791119	35	0	0	07	2.45	0	0	0	0	0	0	0	0	0	0	0	943
2	0	1	1		20-34 years	-.4066066965507197	39	0	0	01	3	0	0	0	0	0	0	0	0	0	0	0	944
1	1	1	1		20-34 years	1.354454148648743	35	0	0	07	3.56	0	0	0	0	0	0	0	0	0	0	0	945
1	0	1	1		< 20	-.1710596080561691	39	1	0	02	2.97	1	0	0	0	0	0	0	0	0	0	0	946
1	1	1	5		20-34 years	-.231840796827907	34	0	1	09	2.28	0	0	0	0	0	0	0	0	0	0	1	947
1	0	1	6		20-34 years	-.2313873756766633		1	1	09	3.35	0	0	0	0	0	0	0	0	0	0	0	948
1	3	0	1		20-34 years	-.8470877818099327	39	0	0	02	3.02	0	0	0	0	0	0	0	0	0	0	0	949
2	0	1	1		20-34 years	-.8059600236101091	39	0	0	01	2.72	0	0	0	0	0	0	0	0	0	0	0	950
1	0	1	1		20-34 years	-.5804247020361577	38	0	0	09	3.82	0	0	0	0	0	0	0	0	0	0	0	951
1	88	1	1		< 20	-.308624353107369	40	1	1	09	1.72	0	0	0	0	0	0	0	0	0	0	0	952
1	7	1	1		20-34 years	-.2205535872639654	41	0	0	07	3.23	0	0	0	0	0	0	0	0	0	0	0	953
1	0	1	1		< 20	-.0222349096508473	44	1	0	02	2.22	0	0	0	0	0	0	0	0	0	0	0	954
2	0	0	1		< 20	-.9388403617003156	40	1	0	06	2.84	0	0	0	0	0	0	0	0	0	0	0	955
1	0	1	1		20-34 years	.7406515324284538	38	0	1	09	2.88	0	1	0	0	0	0	0	0	0	0	0	956
1	0	0	1		20-34 years	-1.069138762762631	39	0	0	02	3.94	0	0	0	0	0	0	0	0	0	0	0	957
2	4	1	1		20-34 years	.0461094925098096	41	0	1	08	2.64	0	0	0	0	0	0	0	0	0	0	0	958
1	3	1	1		< 20	-.233131764286965	37	0	0	01	3.07	0	0	0	0	0	0	0	0	0	0	0	959
1	0	1	3		20-34 years	.1565567507791442	38	0	1	09	3.08	0	0	0	0	0	0	0	0	0	0	0	960
1	0	1	1		20-34 years	-1.577145740822691	37	0	0	01	3.04	1	0	0	0	0	0	0	0	0	0	0	961
1	1	1	1		20-34 years	-.7904474670760898	40	0	0	01	1.93	0	0	0	0	0	0	0	0	0	0	0	962
1	0	0	0		20-34 years	-1.370569250576948	41	0	0	07	3.18	0	0	0	0	0	0	0	0	0	0	0	963
2	0	1	1		20-34 years	-.4332468785649505	40	0	0	01	2.96	0	0	0	0	0	0	0	0	0	0	0	964
1	88	0	0		20-34 years	-1.493074511618331	38	0	0	01	2.56	0	0	0	0	0	0	0	0	0	0	0	965
1	0	1	1		< 20	-.0449378851790229	39	1	0	08	3.37	0	0	0	0	0	0	0	0	0	0	0	966
1		1		05	< 20	-.0787507501496949	38	1	8	08	3.79	0	0	0	0	0	0	0	0	0	0	0	967
2	2	0	0		20-34 years	-1.335801842536406	34	0	0	01	2.44	0	0	0	0	0	0	0	0	0	0	0	968
2	0	1	1		20-34 years	.4426587802849675	37	0	1	09	2.68	0	0	0	0	0	0	0	0	0	0	0	969
1	0	0	0		< 20	-1.425306571404277	39	1	0	02	2.74	0	0	0	0	0	0	0	0	0	0	0	970
2	3	1	1		20-34 years	-.1162201297328523	32	0	0	01	1.67	0	0	0	0	0	0	0	0	0	1	0	971
1	0	1	1		20-34 years	-1.539623611907225	36	0	0	02	2.73	0	0	0	0	0	0	0	0	0	0	0	972
1	0	1	1		< 20	.123934996719703	41	1	0	09	2.56	0	0	0	0	0	0	1	1	0	0	0	973
1	0	1	1		< 20	.0335313154868101	45	0	0	01	2.92	0	0	0	0	0	0	0	0	0	0	0	974
2	88	1	1		20-34 years	-1.38142409232953	40	1	0	01	2.1	0	0	0	0	0	0	0	0	0	0	0	975
1	3	1	1		20-34 years	-.8289132776819325	39	0	0	02	4.05	0	0	0	0	0	0	0	0	1	1	1	976
1	3	1	1		20-34 years	.548539766893597	40	0	0	04	2.77	0	0	0	0	0	0	1	0	0	0	0	977
1							37	0	0	01	2.99	0	0	0	0	0	0	0	0	0	0	0	978
1	0	1	4		20-34 years	.2029672585760271	40	1	1	09	3.34	0	0	0	0	0	0	0	0	0	0	0	979
2	1	1	1		20-34 years	-.474374636764774	37	0	0	01	2.84	0	0	0	0	0	0	0	0	0	0	0	980
2	2	1	6		20-34 years	-.567509738652359	37	0	1	09	2.23	0	0	0	0	0	0	0	0	0	0	0	981
1	0	1	1		< 20	-.807141650297828	47	0	8	07	2.5	0	0	0	0	0	0	0	0				982
2	4	1	1		20-34 years	.6161048907276552	38	1	0	02	3.09	0	0	0	0	0	0	0	0	0	0	0	983
1	0	1	1		20-34 years	-1.074572262426141	43	0	0	01	3.44	0	0	0	0	0	0	0	0	0	0	0	984
1	3	0	0		20-34 years	-.8251089457429095	35	0	0	01	3.04	0	0	0	0	0	0	0	0	0	0	0	985
2	0	1	4		20-34 years	.0151406742352145	41	0	0	02	2.07	0	0	0	0	0	0	0	0	0	0	0	986
2	0	1	1		20-34 years	.3192951477565947	41	0	1	09	3.41	0	0	0	0	0	0	0	0	0	0	0	987
2	2	1	1		20-34 years	-.1746550145176515	38	0	0	01	2.55	0	0	0	0	0	0	0	0	0	0	0	988
2	0	1	1		20-34 years	-.4135205148822037	42	0	0	02	3	0	0	0	0	0	0	0	0	0	0	0	989
1	3	1	1		< 20	-.7586696672798037	39	0	1	09	3.06	0	0	0	0	0	0	0	0	0	0	0	990
2	0	1	1		20-34 years	.3402031381270603	39	0	0	01	3.08	0	0	0	0	0	0	0	0	0	0	0	991
2	0	0	1		20-34 years	-.9989269512283475	37	0	1	09	2.41	0	0	0	0	0	0	0	0	0	0	0	992
2	0	1	1		20-34 years	-.8163351006589329	42	0	0	02	3.09	0	0	0	0	0	0	0	0	0	0	0	993
1	1	0	1		20-34 years	-1.493074511618331	39	0	0	01	2.4	0	0	0	0	0	0	0	0	0	0	0	994
2	2	1	1		20-34 years	.1408723482172516	40	0	0	01	3.85	0	1	0	0	1	0	0	0	0	0	0	995
1	88	1	2		< 20	-.3686421471024738	39	1	0	02	2.75	0	0	0	0	0	0	0	0	1	0	0	996
1	0	1	1		< 20	-.6011642201187416	39	0	0	02	2.37	1	0	0	0	0	0	0					997
1							41	0	0	01	2.85	0	0	0	0	1	0	0	0	0	0	0	998
1	0	1	1		< 20	-.7329584706982784	41	1	0	01	3.63	0	0	0	0	0	0	0	0	0	0	0	999
2		1		05	< 20	-.9350980800782067	37	1	1	09	2.96	0	0	0	0	0	0	0	0	0	0	0	1000
1	3	1	1		20-34 years	-.3225354673463594	38	0	0	01	3.2	0	0	0	0	0	0	0	0	0	0	0	1001
2	0	1	1		20-34 years	-.5930028790591573	44	0	0	01	2.78	0	0	0	0	0	0	0	0	0	0	0	1002
1	3	1	1		20-34 years	.6423774981386824	39	0	1	09	3.06	0	0	0	0	0	0	0	0	0	0	0	1003
2	0	1	1		20-34 years	1.022367863692303	41	0	0	01	3.11	0	0	0	0	0	0	0	0	0	0	0	1004
2	1	0	0		>= 35	-1.05286302178216	41	0	0	02	4.37	0	0	0	0	0	0	0	0	0	0	0	1005
2	0	1	2		< 20	.1908187064731451	40	1	8	07	2.74	0	0	0	0	0	0	0	0	0	0	0	1006
1	0	1	1		20-34 years	-.9989269512283475	41	0	8	07	3.53	0	0	0	0	0	0	0	0	0	0	0	1007
1		1		08	< 20	.5245436718280995	39	1	0	02	2.61	1	0	0	0	0	0	0	0	0	0	0	1008
2	1	1	6		>= 35	.8522349342244691	38	0	1	09	3.49	0	0	0	0	0	0	0	0	1	1	0	1009
2		1		04	< 20	.7159078618187628	43	1	0	06	3.05	0	0	0	0	0	0	0	0	0	0	1	1010
2	2	1	1		< 20	-.2958509713843492	39	0	0	02	2.78	0	0	0	0	0	0	0	0	0			1011
1		1		11	< 20	1.435901018173358	40	1	1	09	3.05	0	1	0	0	0	0	0	0	0	0	0	1012
1		1		10	< 20	.4275025839099543	39	1	0	01	2.5	0	0	0	0	0	0	0	0	0	0	0	1013
1	0	1	1		20-34 years	.4245057682152031	43	0	1	09	3.4	0	0	0	0	0	0	0	0	0	0	0	1014
1	0	1	1		< 20	-.474374636764774	37	1	0	01	1.92	0	0	0	0	0	0	0	0	1	1	0	1015
1	0	1	4		< 20	-.369501326464646	37	1	1	09	2.65	0	0	0	0	0	0	0	0	0	0	0	1016
2	3	0	0		20-34 years	-.8470877818099327	44	0	0	01	3.1	0	0	0	0	0	0	0	0	0	0	0	1017
2	0	1	1		20-34 years	-.3446575074261454		0	0	01	3.16	0	0	0	0	0	0	0	0				1018
1							45	1	1	09	3.27	0	0	0	0	0	0	0	0	0	0	0	1019
2	0	1	1		20-34 years	-.5174046672150258	38	0	0	01	2.97	0	0	0	0	0	0	0	0	0	0	0	1020
1	4	1	1		20-34 years	-.2418525637485062	43	0	0	01	3.38	0	0	0	0	0	0	0	0	0	0	0	1021
1	88	1	1		20-34 years	-1.370569250576948	37	0	0	09	3.51	0	0	0	0	0	0	0	0	0	0	0	1022
1	88	0	1		20-34 years	-1.033444504226318	52	0	0	01	3	0	0	0	0	0	0	0	0	0	0	0	1023
1	2	1	1		20-34 years	-.6732697763244947	37	0	0	01	2.75	0	0	0	0	0	0	0	0	0	0	0	1024
1	0	1	1		20-34 years	1.312885110253806	29	0	1	09	2.95	0	0	0	0	0	0	0	0	0	0	0	1025
1	0	1	2		< 20	-.825100915629115	46	1	1	09	3.44	0	0	0	0	0	0	0	0	0	0	0	1026
1	2	1	1		20-34 years	-.2608800951902735	37	0	0	01	3.58	0	0	0	0	0	0	0	0	0	0	0	1027
1		1		11	< 20	1.246535321325215	41	1	1	09	3.28	0	0	0	0	0	0	0	0	0	0	0	1028
2	0	1	1		20-34 years	-1.283743300497665	32	1	0	01	3.3	0	0	0	0	0	0	0	0	0	0	0	1029
1	3	1	1		20-34 years	-.1715071460635467	44	0	0	01	3.2	0	0	0	0	0	0	0	1	1	1	0	1030
1	1	1	1		20-34 years	-.3225354673463594	42	0	1	09	2.97	0	0	0	0	0	0	0	0	0	0	0	1031
1	1	1	1		20-34 years	-.6594103586544177	40	0	0	01	3.03	0	0	0	0	0	0	0	1	0	0	0	1032
2	0	1	1		>= 35	.7679526450605957	35	0	0	01	2.09	0	0	0	0	0	0	0	0	0	0	0	1033
2	0	0	1		20-34 years	-.6530500084951367	36	0	0	01	2.59	0	0	0	0	0	0	0	0	0	0	0	1034
1	0	1	4		20-34 years	.1479640124979115	37	1	1	09	2.64	0	0	0	0	0	0	0	0	0	0	0	1035
1	1	1	6		20-34 years	1.583850623450123	41	0	1	09	3.17	0	0	0	0	0	0	0	0	0	1	1	1036
1	0	1	1		< 20	.2067178221305507	41	0	1	09	3.15	0	0	0	0	0	0	0	0	0	1	0	1037
1		1		07	< 20	.8790006149025503	36	1	0	02	3.3	0	0	0	0	0	0	0	0	0	0	0	1038
2	1	0	0		>= 35	-.5804247020361577	40	0	0	01	2.52	0	0	0	0	0	0	0	0	0	0	0	1039
2	2	1	1		< 20	-.9703773700515235	38	0	0	01	2.76	0	0	0	0	0	0	0	0	0	0	0	1040
2	0	1	1		< 20	-.6398233688106935	43	1	1	09	2.52	0	0	0	0	0	0	0	1	1	1	1	1041
2	0	0	0		20-34 years	-.7011776255775519	33	0	0	08	1.38	0	0	0	0	0	0	0	0	0	1	0	1042
1	0	1	1		20-34 years	.2326490940304693	39	0	1	09	2.78	0	0	0	0	0	0	0	0	0	0	0	1043
1	2	0	0		20-34 years	-1.471533743262232	34	0	0	03	2.7	0	0	0	0	0	0	0					1044
1	0	1	1		< 20	-.8693810784983947	42	1	0	02	2.8	0	0	0	0	0	0	0	0	0	0	0	1045
2		1		05	< 20	2.077491266883535	40	1	0	01	2.03	0	0	0	0	0	0	0	0	0	0	0	1046
2	0	1	1		20-34 years	-.4156705692339442	30	0	0	02	2.32	0	0	0	0	0	0	0	0	0	0	0	1047
1	2	1	1		< 20	-1.198079906842459	43	0	0	01	3.33	1	0	0	0	0	0	0	0	0	0	0	1048
2	0	1	1		20-34 years	-.7957750373658773	38	0	1	09	2.55	1	0	0	1	0	0	0	1	0	0	0	1049
2		1		12	< 20	-.255664942756007	41	1	1	09	4.19	0	0	0	0	0	0	0	0	0	0	0	1050
1	0	1	1		< 20	-1.245370263172765	40	1	0	01	2.81	0	0	0	0	0	0	0	0	0	0	0	1051
1	7	1	1		< 20	-1.033444504226318	39	0	0	02	2.98	0	0	0	0	0	0	0	0	0	0	0	1052
2	0	1	1		20-34 years	-1.493074511618331	39	0	0	01	2.1	0	0	0	0	0	0	0	0	0	0	0	1053
2		1		09	< 20	.3418067266431823	39	1	0	02	3.03	1	0	0	0	0	0	0	0	0	0	0	1054
2	88	1	1		20-34 years	-.0368666694525468	39	0	0	01	3.37	0	0	0	0	0	0	0	0	0	0	0	1055
1	0	1	1		20-34 years	-.5392969438363341	39	0	0	01	2.65	0	0	0	0	0	0	0	0	0	0	0	1056
2	0	1	6		20-34 years	1.448291879893829	40	0	1	09	2.85	0	0	0	0	0	0	0	0	0	0	0	1057
2	1	0	0		>= 35	-1.286498021372588	36	0	0	01	2.33	0	0	0	0	0	0	0	0	0	0	0	1058
2	7	1	1		< 20	.1801444330211585	42	0	0	08	3.38	0	0	0	0	0	0	0	0	0	0	0	1059
2	0	1	1		< 20	.6413115586529574	39	1	1	09	2.29	0	0	0	0	0	0	0	0	0	0	0	1060
1	2	0	0		20-34 years	-1.103906170803173	37	0	0	01	2.24	0	0	0	0	0	0	0	0	0	0	0	1061
2	0	1	1		< 20	-.7410377165385491	38	0	0	01	3.15	0	0	0	0	0	0	0	0	0	0	0	1062
1	4	1	1		20-34 years	-.2103946473387369	38	0	1	09	3.3	0	0	0	0	0	0	0	0	0	0	0	1063
2	0	1	1		20-34 years	-.8163351006589329	42	0	0	01	2.23	0	0	0	0	0	0	0	0	0	0	0	1064
1	0	1	2		20-34 years	-.7660138920980044	40	1	1	09	3.37	0	0	0	0	0	0	0	1	1	0	0	1065
2	2	0	0		20-34 years	-.9991001083978794	41	0	0	01	2.89	0	1	0	0	0	0	1	0	0	0	0	1066
2	88	1	1		20-34 years	-.0064069157045623	42	0	1	09	3.14	0	0	0	1	0	0	0	0	0	0	0	1067
1	0	1	1		< 20	-.9388403617003156	39	1	0	02	2.3	0	0	0	0	0	0	0	0	0	0	0	1068
2	2	0	0		20-34 years	-.3777872808543282		1	1	09	3.1	0	0	0	0	0	0	0	0	0	0	0	1069
1							43	0	1	09	3.1	0	0	0	0	0	0	0	0	0	0	0	1070
1							35	0	1	08	2.47	0	0	0	0	0	0	0	0	0	0	0	1071
1	0	1	1		20-34 years	.454910443206191	40	1	1	09	2.51	0	0	0	0	0	0	0	0	0	0	0	1072
2	0	1	1		< 20	-1.226411431844556	46	1	0	03	3.35	0	0	0	0	0	0	0	0	0	0	0	1073
1	3	0	0		20-34 years	-.9989269512283475	38	0	0	01	3.28	0	0	0	0	0	0	0	0	0	0	0	1074
2	0	1	3		< 20	.177911773203141	40	1	1	09	2.89	0	0	0	0	0	0	0	0	0	0	0	1075
1	0	1	1		< 20	-1.678110233507975	36	1	0	01	2.19	0	0	0	0	0	0	0	0	0	0	0	1076
2							40	1	0	06	2.96	0	0	0	0	0	0	0	0	0	0	0	1077
2	1	1	1		20-34 years	-1.542378332782149	39	0	0	01	2.44	0	0	0	0	0	0	0	0	0	0	0	1078
1	3	1	1		< 20	-.5392969438363341	42	0	1	09	3.56	0	0	0	0	0	0	0	0	0	0	0	1079
2	7	1	1		20-34 years	-.2814077091465358	38	0	0	02	3.93	0	0	0	0	0	0	0	0	0	0	0	1080
2	0	1	1		20-34 years	.004981734309986	39	0	0	01	3.24	0	0	0	0	0	0	0	0	0	0	0	1081
1	4	0	0		20-34 years	-1.286498021372588	36	0	0	01	2.01	0	0	0	0	0	0	0	0	0	0	0	1082
2							38	0	0	02	2.62	0	0	0	0	0	0	0					1083
1	7	1	1		< 20	-1.310482661048916	39	0	0	02	3.77	0	0	0	0	0	0	1	1	1	1	1	1084
2	7	1	1		20-34 years	.004981734309986	39	0	0	02	2.56	0	0	0	0	0	0	0	0	0	0	0	1085
2	0	1	1		20-34 years	.5525593433679566	41	0	0	02	2.99	0	0	0	0	0	0	0	0	0	0	0	1086
2	3	1	1		20-34 years	-1.226411431844556	39	0	0	02	3.9	0	0	0	0	0	0	0	1	1	0	0	1087
2	0	1	1		20-34 years	-.7870011922819007	37	0	0	02	2.14	0	0	0	0	0	0	0	1	1	0	0	1088
2	0	1	3		< 20	.9313828161564582	44	1	1	09	3	0	0	0	0	0	0	0	0	0	0	0	1089
1	0	1	1		20-34 years	-.9969697312941767	27	0	0	01	2.22	0	0	0	0	0	0	0	1	1	1	0	1090
2	3	1	1		20-34 years	.0823139034372619	44	0	1	09	3.43	0	0	0	0	0	0	0	0	0	0	0	1091
2	0	1	4		20-34 years	.1707443366303864	38	0	1	09	3.65	0	0	0	0	0	0	0	0	0	0	0	1092
1	0	1	6		20-34 years	2.009048605284855	39	0	0	01	2.67	0	0	0	0	0	0	0	0	0	0	0	1093
2	0	1	1		20-34 years	-.0228158450992368	44	0	0	02	2.92	0	0	0	1	0	0	0	0	0	0	0	1094
1	0	1	1		20-34 years	-.4448659584798639	36	0	0	01	3.12	0	0	0	0	0	0	0	0	0	0	0	1095
2	0	1	1		< 20	-1.383147427599948	37	1	0	01	2.31	0	0	0	0	0	0	0	0	1	0	0	1096
2	3	1	1		20-34 years	-.8900312528144695	39	0	0	06	3.9	0	0	0	0	0	0	0	0	0	0	0	1097
2	0	1	1		20-34 years	.9125233241241205	34	0	0	01	1.76	0	0	0	0	0	0	0	0	0	0	0	1098
1	4	1	1		20-34 years	-.540478570524053	40	0	0	01	2.56	0	0	0	0	0	0	0	0	0	0	0	1099
2	3	1	1		20-34 years	-.4594839906255554	40	0	0	01	2.81	0	0	0	0	0	0	0	0	0	0	0	1100
1	2	1	1		20-34 years	-1.075574645801076	44	0	0	02	3.08	0	0	0	0	0	0	0	0	0	0	0	1101
2	0	1	1		20-34 years	-.1366984951832002	37	0	1	09	2.85	0	0	0	0	0	0	0	0	0	0	0	1102
2	0	1	1		20-34 years	2.303835424010149	37	1	8	07	2.41	0	0	0	0	0	0	0	0	0	0	0	1103
1	3	1	1		20-34 years	-.474374636764774	44	0	0	01	3.22	0	0	0	0	0	0	0	0	0	0	0	1104
2	3	1	6		20-34 years	1.558498283137504	39	0	1	09	2.66	0	0	0	0	0	0	1	0	0	0	0	1105
2	0	1	4		20-34 years	1.78146944798415	39	1	0	02	3.94	0	0	0	0	0	0	0	0	0	0	0	1106
1	0	0	1		20-34 years	.320704914474528	36	0	0	01	2.59	0	0	0	0	0	0	0	0	0	0	0	1107
2	0	1	6		20-34 years	1.569817780703995	39	1	1	09	3.29	0	0	0	0	0	0	0	1	0	0	0	1108
1	3	1	1		20-34 years	-.6732697763244947	44	0	0	01	3.52	0	0	0	0	0	0	0	0	0	0	0	1109
1	1	1	1		20-34 years	.2250421417116112	38	0	1	11	3.48	0	0	0	0	0	0	0	0	0	0	0	1110
1	1	1	3		20-34 years	2.283868341236564	26	0	1	09	3.21	0	0	0	0	0	0	0	0	0	1	0	1111
2	0	1	1		< 20	-.7441210965820886	35	1	0	01	1.93	0	1	0	0	0	0	0	0	0	0	0	1112
2	1	1	1		20-34 years	-.7248403368229408	45	0	0	01	2.8					0	0	0	0	0	0	0	1113
2	0	1	1		< 20	-.4307466912056902	41	1	0	02	3.11	0	0	0	0	0	0	0	0	0	0	0	1114
2	0	1	1		< 20	.1798948070374281		0	0	01	3.08	0	0	0	0	0	0	0	0	0	0	0	1115
2	7	0	0		20-34 years	-.9388403617003156	42	0	0	01	2.57	0	0	0	0	0	0	0	0	0	0	0	1116
1	0	1	1		< 20	.3637855627102055	45	1	0	04	3.26	1	0	0	0	0	0	0	0	0	0	0	1117
1	7	1	1		20-34 years	-.0267998407034524	37	0	0	01	2.93	0	0	0	0	0	0	0	0	0	0	0	1118
1	1	0	0		< 20	-1.286498021372588	39	1	0	01	2.81	0	0	0	0	0	0	0	0	0	0	0	1119
2		1		11	< 20	1.385195374410574	41	1	0	06	3.2	0	0	0	0	0	0	0	0	0	0	0	1120
1	0	1	1		< 20	-.4377226878299441	39	0	0	08	3.05	0	0	0	0	0	0	0	0	0	0	0	1121
1	0	1	1		20-34 years	1.161493478842769	39	0	1	09	3.15	0	0	0	0	0	0	0	0	0	0	1	1122
1	0	1	1		20-34 years	-.5435552198299158	40	0	0	02	2.88	0	0	0	0	0	0	0	0	0	0	0	1123
2	0	1	3		< 20	.9586074902310862	41	1	1	09	3.13	0	0	0	0	0	0	0	0	0	0	0	1124
1	0	1	4		20-34 years	.6497373975769221	36	0	1	09	3.16	0	0	0	0	0	0	0	0	0	0	0	1125
2	3	0	0		20-34 years	-1.348380019559405	40	0	0	01	3.19	0	0	0	0	0	0	0	0	0	0	1	1126
2	2	1	1		20-34 years	.1908187064731451	38	0	1	09	3.22	0	0	0	0	0	0	0	0	0	0	0	1127
2	1	1	1		20-34 years	-.6760419989619972	40	0	0	01	2.94	0	0	0	0	0	0	0	0	0	0	0	1128
1	0	1	1		20-34 years	-1.226411431844556	43	0	1	09	4.07	0	0	0	0	0	0	0	1	0	0	0	1129
1	0	1	2		20-34 years	-.9989269512283475	39	0	0	01	2.48	0	0	0	0	0	0	0	0	0	0	0	1130
2		1		10	< 20	.5245436718280995	39	1	1	11	3.01	0	0	0	0	0	0	0	0	0	0	0	1131
2		1		07	< 20	.1369398806437221	34	1	0	01	1.91	0	0	0	0	0	0	0					1132
1	2	1	1		20-34 years	-1.075574645801076	38	0	0	06	2.52	0	0	0	0	0	0	1	0	0	0	0	1133
1	88	1	1		20-34 years	-1.436434196884488	38	0	0	01	2.35	0	0	0	0	0	0	0	0	0	0	0	1134
1	2	0	1		>= 35	-.5480707889203107	38	0	0	01	3.66	0	0	1	0	0	0	1	1	0	0	0	1135
1	0	0	0		< 20	-.3225354673463594	38	0	0	01	3.22	0	0	0	0	0	0	0	0	0	0	0	1136
1	0	1	1		< 20	1.340734594941607	43	1	8	04	3.39	0	0	0	0	0	0	0	0	0	0	0	1137
2	0	1	1		20-34 years	-.4872815700347782	39	0	0	07	2.37	0	0	0	0	0	0	0	0	0	0	0	1138
1	0	1	5		20-34 years	.0847686412017615	43	0	0	02	3.51	0	0	0	0	0	0	0	0	0	0	0	1139
1	0	1	1		20-34 years	-1.082998180432708	39	0	0	06	2.9	0	0	0	0	0	0	0	0	0	0	0	1140
2	3	1	1		20-34 years	-.8341728184261341	38	0	0	01	2.77	0	0	0	0	0	0	0	0	0	0	0	1141
1	0	1	6		20-34 years	-.7324370286241045	41	1	0	02	2.86	0	0	0	0	0	0	0	0	0	0	0	1142
2	0	1	1		20-34 years	-.1916089731800604	40	0	0	01	2.85	0	0	0	0	0	0	0	0	0	0	1	1143
1	0	1	1		20-34 years	-1.155398370036757	33	0	1	09	1.67	1	0	0	0	0	0	0	1	0	0	0	1144
2							39	1	0	02	2.65	0	1	0	0	0	0	0	0	0	0	0	1145
1	0	1	1		20-34 years	-.5978867662394759	37	0	0	01	2.56	0	0	0	0	0	0	0	0	0	0	0	1146
1	0	1	0		20-34 years	-1.012536513855852	43	0	0	01	2.4	0	0	0	0	0	0	0	0	0	0	0	1147
2	2	0	0		20-34 years	-1.356709832906872	38	0	1	09	3.37	0	0	0	0	0	0	0	0	0	0	0	1148
1	4	1	1		20-34 years	.6300557888662687	42	0	1	09	3.13	0	0	0	0	0	0	0	0	0	0	0	1149
1	1	1		06	< 20	-.2050401210654479	41	1	0	02	2.07	0	0	1	0	0	0	0	0	0	0	0	1150
1	0	1	1		20-34 years	.0124052689416175	40	0	0	01	3.15	0	0	0	0	0	0	0	0	1	1	1	1151
1	1	0	0		>= 35	-.9989269512283475	40	0	0	09	3.21	0	0	0	0	0	0	0	0	0	0	0	1152
1	1	1	1		20-34 years	-.5473681595628103	39	0	0	01	3.78	0	0	0	0	0	0	0	0	0	0	0	1153
2	7	1	1		20-34 years	.1564575936001762	38	0	0	01	2.96	0	0	0	1	0	0	0	0	0	0	0	1154
1	1	1	0		20-34 years	-.3457525746681494	39	0	0	06	3.13	0	0	0	0	0	0	0	0	0	1	1	1155
1	0	1	1		< 20	.9405199713686594	41	1	1	09	3.34	0	0	0	0	0	0	0	0	0	0	0	1156
2	7	1	1		20-34 years	-.4655278585699651	40	0	0	02	2.63	0	0	0	0	0	0	0	0	0	0	0	1157
1	1	1	1		20-34 years	.2382212580446665	42	0	0	02	2.52	0	0	0	0	0	0	0	0	0	0	0	1158
2	88	1	3		< 20	-.1746550145176515	35	1	0	02	2.29	0	0	0	0	0	0	0	0	0	0	0	1159
1	3	0	0		20-34 years	-1.286498021372588	37	0	0	01	3.38	0	0	0	0	1	1	1	1	1	1	1	1160
1		1		10	< 20	-.2656464608467058	40	1	8	07	3.03	0	0	0	0	0	0	0	0	0	0	1	1161
1	0	1	1		< 20	1.696750806014732	39	1	0	01	2.45	0	0	0	0	0	0	0	0	0	0	1	1162
1	0	1	1		20-34 years	-.2487663820799903	38	0	0	06	2.91	0	0	0	0	0	0	0	0	0	0	0	1163
1	0	1	3		20-34 years	-.7336141819069175	37	1	0	01	2.59	0	0	0	0	0	0	0	0	0	0	0	1164
1							34	1	0	02	3.28	0	1	0	0	0	0	0	0	0	0	0	1165
1	0	1	1		< 20	-.7870011922819007	35	0	0	01	2.04	0	0	0	0	0	0	0	0	0	0	0	1166
1	0	1	1		< 20	-1.086630499789909	40	0	0	06	2.85	0	0	0	0	0	0	0	0	0	0	0	1167
1	1	1	1		20-34 years	-1.286498021372588	38	0	0	01	3.1	0	0	0	0	0	0	0	0	0	0	0	1168
2	1	1	1		20-34 years	-1.040807237760534	41	0	0	01	2.98	0	0	0	0	0	0	0	0	0	0	0	1169
2	0	1	1		20-34 years	-.7322638714545726	39	0	0	01	2.9	0	0	0	0	0	0	0	0	0	0	0	1170
2	0	0	0		20-34 years	-1.894113485808895	38	0	0	01	2.46	0	0	0	0	0	0	0	0				1171
1	1	0	0		20-34 years	-1.231308258181533	38	0	0	01	2.97	1	0	0	0	1	0	0	0	0	0	0	1172
1	0	1	5		20-34 years	1.755654752867154	38	1	1	09	3.56	0	0	0	0	0	0	0	0	0	0	0	1173
2	3	1	1		20-34 years	-.44582505558795	37	0	0	01	2.58	0	0	0	0	0	0	0	0	0	0	0	1174
2	0	1	1		< 20	1.852931371366119	43	1	0	07	2.65	0	0	0	0	0	0	0	0	0	1	1	1175
2	0	1	2		< 20	1.448291879893829	39	1	1	09	3.1	0	0	0	0	0	0	0	0	0	0	0	1176
2	3	0	0		20-34 years	-.4135205148822037	37	0	0	01	2.38	0	0	0	0	0	0	0	0	0	0	0	1177
2		1		12	< 20	1.516039349359834	41	1	1	09	2.46	0	0	0	0	0	0	0	0	0	0	0	1178
2	1	0	0		20-34 years	-1.098820598217073	39	0	0	01	2.55	0	0	0	0	0	0	0	0	0	0	0	1179
1		1		05	< 20	-.0358072791451581	40	1	0	03	2.59	0	0	0	0	0	0	0	0	0	0	0	1180
2	0	0	1	01	< 20	-.5456793781736117	40	1	0	01	2.28	0	0	1	0	0	0	0	0	0	0	0	1181
1	2	1	1		20-34 years	-.6036418093579478	35	0	0	11	3.4	0	0	0	0	0	0	0	0	0	0	0	1182
1	0	1	1		20-34 years	-.5473681595628103	35	0	0	01	2.43	0	0	0	0	0	0	0	0	0	0	1	1183
2		1		08	< 20	-.5892605974370484		1	1	09	3.13	0	0	0	0	0	0	0	0	0	0	0	1184
1	88	1	1		20-34 years	-.7201153193516906	42	0	0	01	2.63	0	0	0	0	0	0	0	0	0	0	0	1185
1	0	1	1		20-34 years	.2454075303541442	39	0	0	01	2.92	0	0	0	0	0	0	0	0	0	0	0	1186
1	0	1	1		< 20	-.6515809678567194	39	0	0	02	2.96	0	0	0	0	0	0	0	0	0	0	0	1187
1	3	1	1		20-34 years	-1.011505128251347	39	0	0	01	2.48	0	0	0	0	0	0	0	0	0	0	0	1188
1	0	1	1		20-34 years	-.041961273333594	38	1	1	09	2.64	0	0	0	0	0	0	0	1	1	1	1	1189
2	0	1	5		20-34 years	.4858133112490173	42	1	1	09	3.25	0	0	0	0	0	0	0	0	0	0	0	1190
1	0	1	1		< 20	-1.096607743060213	40	1	0	02	3.21	0	0	0	0	0	0	0	0	0	0	0	1191
2	0	1	1		< 20	-.2807050797890352	42	1	0	02	2.63	0	0	1	1	0	1	0	1	0	0	0	1192
1	0	1	1		20-34 years	-.6101065374906	41	0	0	01	2.6	0	0	0	0	0	0	0	0	0	0	0	1193
1	0	1	3		< 20	.2934141469931669	40	1	1	07	3.85	0	0	0	0	0	0	0	0	0	0	0	1194
1	0	0	0		>= 35	-.6704012800538152	39	0	0	01	3.21	0	0	0	0	0	0	0	0	0	0	0	1195
2	0	1	1		20-34 years	1.106654717564834	40	1	0	06	3.88	0	0	0	0	0	0	0	0	1	1	0	1196
1	0	1	1		20-34 years	.9464548596214266	39	0	0	02	2.8	0	0	0	0	0	0	0	0	0	0	0	1197
2	1	1	1		>= 35	.6149923818899675	38	0	0	01	2.6	0	0	0	0	0	0	0	0	0	0	0	1198
1	0	0	1		20-34 years	-.6812332057200782	39	0	0	01	3.09	1	0	1	0	0	0	0	1	1	0	0	1199
2	0	1	1		20-34 years	-.897712603500492	41	0	0	01	3.2	0	0	0	0	0	0	0	0	0	0	0	1200
2	0	0	0		20-34 years	.6175546300140325	37	0	0	01	2.34	0	0	0	0	0	0	0	0	0	0	0	1201
1	3	1	1		>= 35	.3342100348420188	45	0	0	01	3.36	0	0	1	0	0	0	0	0	0	0	0	1202
1							43	1	0	02	3.24	0	1	0	0	0	0	0	0	0	0	0	1203
1	0	1	1		< 20	.7712570405748242	43	1	0	09	2.22	0	0	0	0	0	0	0	0	0	0	0	1204
1	1	1	1		20-34 years	-.8470877818099327	43	0	1	09	2.76	0	0	0	0	0	0	0	0	0	0	0	1205
2	0	0	0		>= 35	-1.493074511618331	35	0	0	01	2.47	0	0	0	0	0	0	0	0	0	0	0	1206
2		1		11	< 20	.9622207178030809	41	1	1	09	3.29	0	0	0	0	0	0	0	0	0	0	0	1207
2							47	1	0	09	2.75	0	0	1	0	0	0	0	0	0	0	0	1208
1	0	1	1		20-34 years	.2108636253120231	44	0	0	01	3.74	0	0	0	0	0	0	0	0	0	0	0	1209
2	2	1	1		20-34 years	-.1620656568567308	45	0	0	02	3.87	0	0	0	0	0	0	0	1	1	1	0	1210
2	3	0	0		20-34 years	-1.788821644726566	38	0	0	01	2.8	0	0	0	0	0	0	0	0	0	0	0	1211
2	0	1	1		< 20	-.9989269512283475	41	1	0	01	2.96	0	0	0	0	0	0	0					1212
2	0	1	1		< 20	.004981734309986	38	1	1	01	2.24	0	0	0	0	0	0	0	0	0	0	0	1213
1		0			< 20	-.1639123628656243	37	1	0	08	2.92	0	0	1	0	0	0	0	0	0	0	0	1214
1	3	1	1		20-34 years	-1.072819924926153	33	0	0	01	2.3	0	0	0	0	0	0	0	0	1	0	0	1215
2	0	1	1		< 20	.1754225110716365	35	0	0	01	2.99	0	0	0	0	0	0	0	0	0	0	0	1216
2	3	1	1		20-34 years	-.4975917440865642	34	0	0	01	2.31	0	0	0	0	0	0	0	0	0	0	0	1217
1	0	1	1		< 20	-.8458456996680865	39	1	0	01	2.73	0	0	0	1	1	0	1	1	0	0	0	1218
2							36	1	0	01	2.59	0	0	0	0	0	0	1	0	0	0	0	1219
1	88	1	1		>= 35	-.744842048477572	40	0	0	01	2.52	0	0	0	0	0	0	0	1	1	0	0	1220
2	7	0	1		< 20	-.4669511021331425	40	0	0	02	3.76	0	0	0	0	0	0	0	0	0	0	0	1221
1	1	0	0		20-34 years	-1.185283673644733	30	0	0	02	2.23	0	0	0	0	0	0	0	0	0	0	0	1222
2	0	1	2		< 20	.4927638517223007	39	1	0	07	2.86	0	0	0	0	0	0	0	0	0	0	0	1223
2	0	1	2		< 20	.3797632459776336	42	0	0	01	2.57	0	0	0	0	0	0	0	0	0	0	0	1224
2	99	1	1		20-34 years	-1.176953860297266	51	0	0	01	2.68	0	0	1	0	0	0	0	0	1	0	0	1225
2		1		08	< 20	.2095034115370349	40	1	0	02	2.4	0	0	0	0	0	0	0	0	0	0	0	1226
1	0	1	4		< 20	-.192286965258906	41	1	0	02	3.02	0	0	0	0	0	0	0	0	0	0	1	1227
2	0	1	1	06	< 20	-1.257948440195764	37	1	0	07	2.91	0	0	0	0	0	0	0	0	0	0	0	1228
1	0	1	1		20-34 years	.5808120599678755	28	0	1	09	3.46	0	0	0	0	0	0	0	0	0	0	0	1229
2							38	1	0	01	3.59	0	0	0	0	0	0	0	0	0	0	0	1230
1		1		06	< 20	-.8098990926740226	38	1	1	09	2.63	0	0	0	0	0	0	0	0	0	0	0	1231
2	88	1	1		20-34 years	-1.286498021372588	38	0	0	01	2.9	0	0	0	0	0	0	0	0	0	0	0	1232
2	0	0	1		20-34 years	.506548144449951	45	0	0	08	3.19	0	0	0	0	0	0	0	0	0	0	0	1233
1	0	1	1		20-34 years	.7180424568622696	34	0	1	09	2.62	0	0	0	0	0	0	0	0	0	0	0	1234
2	7	1	1		20-34 years	-.1004940842557479	39	0	0	01	2.22	0	0	0	0	0	0	0	0	0	0	0	1235
2	2	1	1		20-34 years	1.325258759402824	31	0	0	01	2.49	0	0	0	0	0	0	0	0	0	0	0	1236
1	4	1	1		20-34 years	.4521522948650722	38	0	0	01	3.21	0	0	0	0	0	0	0	0	0	0	0	1237
1	0	1	2		20-34 years	.0935436890590482	39	0	1	09	2.87	0	0	0	0	0	0	0	0	0	0	0	1238
1		1		09	< 20	.8790702093230411	39	1	1	09	2.86	0	1	0	0	0	0	0	0	0	0	0	1239
2	0	1	6		>= 35	1.053435839145866	40	0	1	09	2.94	0	0	0	0	0	0	0	0	0	0	0	1240
2	2	0	0		20-34 years	-1.053664272055676	40	0	0	01	2.92	0	0	0	0	0	0	0	0	0	0	0	1241
2	4	1	1		20-34 years	-1.283743300497665	40	0	0	01	2.64	0	0	0	0	0	0	0	0	0		0	1242
2	0	1	1		< 20	-.2814077091465358	38	0	0	02	3.15	0	0	0	0	0	0	0					1243
2	3	0	0		>= 35	-1.464524930441507	39	0	0	01	2.49	0	0	0	0	0	0	0	0	0	0	0	1244
1	1	1	1		< 20	-.0704018143579846	36	0	1	09	2.8	1	0	0	0	0	0	0	0	0	0	0	1245
2	4	1	1		20-34 years	-.9311590110142931	38	0	0	01	2.8	0	0	0	0	0	0	0	0	0	0	0	1246
2	0	1	1		20-34 years	-.14076668037219	34	0	0	01	2.55	0	0	0	0	0	0	0	0	0	0	0	1247
2		1		09	< 20	-.4618585100586887	40	1	0	01	2.03	0	0	0	0	0	0	0	0	0	0	0	1248
2	0	1	1		20-34 years	.0856646379078391	35	0	1	09	2.8	0	0	0	0	0	0	0	0	0	0	0	1249
1	1	1	1		20-34 years	-.8470877818099327	33	0	0	01	2.81	0	0	0	0	0	0	0	0	0	0	0	1250
2	7	1	1		20-34 years	.6423774981386824	33	0	0	02	3	0	0	1	0	0	0	0	0	0	0	0	1251
1	1	1	1		20-34 years	-.3225354673463594	36	0	0	01	2.2	0	0	0	0	0	0	0	0	0	0		1252
2	1	1	1		20-34 years	1.398013651286964	40	0	0	11	2.57	0	0	0	0	0	0	0					1253
1	7	1	1		20-34 years	-.8679957721803984	40	0	0	01	1.94	0	0	0	0	0	0	0	1	0	0	0	1254
1	2	1	1		20-34 years	-.7322638714545726	41	0	0	11	2.91	0	0	0	0	0	0	0	0	0	0	0	1255
2		1		07	< 20	.3195317312131369	39	1	0	01	2.5	0	0	0	0	0	0	0	1	0	0	0	1256
2	1	1	1		20-34 years	-1.019834941598813	43	0	0	01	3.1	0	0	0	0	0	0	0	0	1	0	0	1257
2	1	1	1		20-34 years	-1.451946753418508	35	0	0	01	1.88	0	0	1	0	0	1	0	1	0	0	0	1258
2	0	1	6		20-34 years	-.0881533675775989	40	0	8	07	3.09	0	0	0	0	0	0	0	0	0	0	0	1259
1		1		08	< 20	1.346367147055868	38	1	0	02	2.72	0	0	0	0	0	0	0	0	0	0	0	1260
2	0	0	0		20-34 years	-.5185621106354006	38	0	0	01	2.53	0	0	0	0	0	0	0	0	0	0	0	1261
2	0	1	4		20-34 years	-.2393848538674493	38	0	0	06	2.64	0	0	0	0	0	0	0	0	0	0	0	1262
2	0	1	1		20-34 years	.8536012004185636	40	0	0	02	2.92	0	0	0	0	0	0	0	0	0	0	0	1263
1	2	1	1		20-34 years	-.6714097495720023	40	0	0	01	3.31	0	0	0	0	0	0	0	0	0	0	0	1264
2	3	0	0		20-34 years	.423207080959448	39	0	0	08	2.51	0	0	0	0	0	0	1	1	1	0	0	1265
2	0	1	4		< 20	2.074960024298338	41	0	1	09	2.31	0	0	0	0	0	0	0	0	0	0	0	1266
2	0	1	1		20-34 years	-.7322638714545726	39	0	0	01	2.54	0	0	0	0	0	0	0	0	0			1267
1	3	1	1		20-34 years	-.744842048477572	37	0	0	01	3.39	0	0	0	0	0	0	0	0	0	0	0	1268
1	0	1	1		20-34 years	.1992445453971098	46	0	0	01	3.57	0	0	0	0	0	0	0	0	0	0	0	1269
1	1	1	1		20-34 years	-.2620446555920135	37	0	1	09	3.21	0	0	0	0	0	0	0	0	0	0	0	1270
1	0	1	3		< 20	.8572218858945545	40	1	1	09	4.33	0	0	0	0	0	0	0	0	0	0	0	1271
2	4	1	1		20-34 years	-1.226411431844556	38	0	0	01	2.39	0	0	0	0	0	0	0	0	0	0	0	1272
2	88	1	1		20-34 years	-.9989269512283475	41	0	0	01	2.55	0	1	0	0	0	0	0	0	0	0	0	1273
1	0	1	1		20-34 years	-.241461577634431	38	0	1	09	2.86	0	0	0	0	0	0	0	0	0	0	0	1274
2	0	1	1		20-34 years	-.5109654188342371	39	0	0	01	3.51	0	0	0	0	0	0	0	0	0	0	0	1275
1	0	1	1		< 20	1.117654011132155	40	0	0	02	3.42	0	0	1	0	0	0	0	0	0	0	0	1276
2	1	1	1		20-34 years	-.9989269512283475	40	0	0	01	2.55	0	0	1	0	0	0	0	0	0	0	0	1277
1	0	0	1		< 20	1.140485256053831	44	1	0	02	3	0	0	0	0	0	0	0	0	0	0	0	1278
1	0	0	1		20-34 years	-.1640836114319151	37	1	0	01	2.62	1	0	0	0	0	0	0	0	0	0	0	1279
1	3	1	1		< 20	-.8779862398177453	40	0	0	01	2.93	0	0	0	0	0	0	0	0	0	0	0	1280
2	1	0	1		20-34 years	-.59684513789616	45	0	0	01	2.44	0	0	0	0	0	0	0	0	0	0	0	1281
2	0	1	1		< 20	-.8163351006589329	43	0	1	09	3.02	0	0	0	0	0	0	0	0	0	0	0	1282
2	0	1	1		20-34 years	.2908196108665528	43	0	0	01	2.67	0	0	0	0	0	0	0	0	0	0	0	1283
1	0	1	1		< 20	-.9503756583968923	40	1	0	01	2.43	0	0	0	0	0	0	0	0	0	0	0	1284
2	2	0	0		20-34 years	-1.212630632771763	37	0	0	02	3.6	0	0	0	0	0	0	0	0	0	0	0	1285
2	3	1	1		20-34 years	-.8550808087965995		0	0	01	2.69			0	0	0	0	0	0	0	0	0	1286
2	0	1	2		< 20	2.037854654212265	39	1	1	09	3.32	0	0	0	0	0	0	0	0	0	0	0	1287
1	0	1	1		< 20	.3578102845606017	41	1	1	09	3.11	0	0	0	0	0	0	0	0	0	0	0	1288
1	3	1	1		20-34 years	.0578670584986163	40	1	0	02	3	0	0	0	0	0	0	0	1	0	0	0	1289
2	0	1	1		20-34 years	-1.13190413107925	43	0	0	01	2.39	0	0	0	0	0	0	0	0	0	0	0	1290
1	0	1	1		< 20	-1.286498021372588	39	0	1	09	3.6	0	0	0	0	0	0	0	0	0	0	0	1291
2	88	1	1		< 20	.0562684324350381	37	1	1	11	3.26	0	0	0	0			0	0	0	0	0	1292
1	0	1	1		20-34 years	-.6584960887718501	36	0	0	01	2.22	0	0	0	0	0	0	0	0	0	0	0	1293
2	0	1	1		20-34 years	.5574811216847777	37	0	0	01	2.58	0	0	0	0	0	0	0	0	0	0	0	1294
1	4	1	1		20-34 years	1.307179270654192	39	0	1	11	2.86	0	0	0	0	0	0	0	0	0	0	0	1295
1							39	1	0	01	2.64	0	0	0	1	0	0	0	1	0	0	0	1296
1	0	1	1		20-34 years	-.7207913054941195	37	0	0	01	2.85	0	0	0	0	0	0	0	0	0	0	0	1297
2	0	1	1		20-34 years	.9676713629143107	36	0	0	07	2.43	0	0	0	0	0	0	0	0	0	0	0	1298
1	0	1	1		20-34 years	-1.050909551180752	40	0	0	01	3.6	0	0	0	0	0	0	0	1	0	0	0	1299
2	3	1	1		20-34 years	-.2454839657481808	41	0	0	01	2.95	0	0	0	0	0	0	0	0	0	0	0	1300
2		1		15	20-34 years	2.064675460678703	40	1	0	01	3.36	0	0	0	0	0	0	0	0	0	0	0	1301
2	3	1	0		20-34 years	-1.30215284770145	43	0	1	09	3.03	0	0	0	0	0	0	0	0	0	0	0	1302
2		0			< 20	1.698094112990752	41	1	0	02	2.27	0	0	0	0	0	0	0	0	0	0	0	1303
2	0	1	1		20-34 years	-.5520931770340606	40	1	1	09	2.8	0	0	0	0	0	0	0	0	0	0	0	1304
1	0	1	1		20-34 years	-.2529075003798124	37	0	1	09	3.27	0	0	0	0	0	0	0	0	0	0	0	1305
1	3	0	0		20-34 years	-1.226411431844556	41	0	0	02	2.97	0	0	0	0	0	1	0	1	1	0	1	1306
1	0	1	1		20-34 years	-1.069138762762631	43	0	0	01	2.52	0	0	0	0	0	0	0	0	0	0	0	1307
1	0	1	1		20-34 years	1.291597743018879	41	0	0	01	2.78	0	0	0	0	0	0	1	0	0	0	0	1308
1	0	1	5		20-34 years	-.0686243068225314		1	0	01	2.88	0	0	0	0	0	0	0	0	0	0	0	1309
1	88	0	1		20-34 years	-1.493074511618331	40	0	0	01	2.85	0	1	0	0	0	0	1	1	0	0	0	1310
2	1	1	1		>= 35	-.8115904356618889	38	0	1	09	2.08	0	0	0	0	0	0	0	0	0	0	0	1311
2	0	1	1		20-34 years	-1.053664272055676	40	0	1	09	3.33	0	0	0	0	0	0	0	0	0	0	0	1312
2	0	1	1		< 20	-.7322638714545726	36	1	8	07	2.83	0	0	0	0	0	0	0	0	0	0	0	1313
1	3	1	1		20-34 years	-.7554809787763626	34	1	1	09	2.54	0	0	0	0	0	0	0	0	0	0	0	1314
2	0	1	1		20-34 years	-.7619457069090146	47	0	0	04	3.44	0	0	0	0	0	0	0	1	0	0	0	1315
2	3	0	0		20-34 years	-.7410377165385491	38	0	0	02	3.63	0	0	0	0	0	0	0	0	0	0	0	1316
2	0	1	5		20-34 years	.4143468282899747	47	0	0	02	3.06	1	0	1	0	0	0	0	0	1	0	1	1317
1		1		07	< 20	.986786059882924	41	1	8	07	2.54	0	0	0	0	0	0	0	0	0	0	0	1318
1	0	1	1		20-34 years	.616206331178262	37	0	0	01	2.52	0	0	0	0	0	0	0	0	0	0	0	1319
2	0	1	6		>= 35	1.489466197018692	41	0	0	01	2.78	0	0	0	0	0	0	0	0	0	0	0	1320
1	1	1	2		20-34 years	1.076381457519646	39	0	0	06	4.67	0	0	0	0	0	0	0	0	0	0	0	1321
2	1	1	1		20-34 years	-.43254424920745	38	0	0	01	3.24	0	0	0	0	0	0	0	0	0	0	0	1322
1	1	1	1		20-34 years	-.474374636764774	31	0	0	01	2.38	0	0	0	0	0	0	0	0	0	0	0	1323
1	0	1	1		< 20	-.2930267890614491	34	0	0	02	2.53	0	0	0	0	0	0	0	0	0	0	0	1324
1	3	0	0		20-34 years	-1.134658851954173	41	0	0	01	2.88	0	0	0	0	0	0	0	0	0	0	0	1325
2	0	0	0		20-34 years	-.0192944386283183	37	0	0	02	2.41	0	0	0	0	0	0	0	0	0	0	0	1326
2	0	1	1		< 20	1.02528892721738	39	0	0	02	3.06	0	0	0	1	0							1327
2	0	1	1		20-34 years	.4941337351817501	43	0	0	02	2.4	0	0	0	0	0	0	0	0	0	0	0	1328
1	1	0	1		>= 35	-.2789075217872754	39	0	0	01	3.04	0	0	0	0	0	0	0	0	0	0	0	1329
1							40	1	1	09	2.58	0	0	0	0	0	0	0	0	0	0	0	1330
1	3	1	2		20-34 years	.7243308054535575	38	0	0	01	2.72	0	0	0	0	0	0	0	1	1	1	0	1331
1	3	1	1		20-34 years	-.2814077091465358	39	0	0	01	2.62	0	0	0	0	0	0	0	0	0	0	0	1332
2	0	1	1		20-34 years	-.2947298578233419	41	0	0	06	2.4	0	0	0	0	0	0	0	0	0	0	0	1333
2	3	1	1		20-34 years	-.9388403617003156	40	1	0	02	2.96	0	0	0	0	0	0	0	0	0	0	0	1334
1	0	1	6		20-34 years	.5065608594453959	33	1	1	09	2.39	0	0	0	0	0	0	0	0	0	0	0	1335
2	0	1	1		20-34 years	-.8470877818099327	40	1	0	02	2.99	0	0	0	0	0	0	0	0	0	0	0	1336
1	0	1	4		20-34 years	1.887865748647752	40	0	0	01	3.46	0	0	0	0	0	0	0	1	1	1	1	1337
2	0	1	1		20-34 years	-.4655278585699651	39	0	0	01	3.03	0	0	0	0	0	0	0	0	0	0	0	1338
2	2	1	1		20-34 years	.0139352610145612	37	0	0	01	2.41	0	0	0	0	0	0	0	0	0	0	0	1339
1	1	1	1		< 20	-.480050512369508	32	1	0	09	2.18	0	0	0	0	0	0	0	0	0	0	0	1340
1		1		08	< 20	2.022954448367495	39	1	0	02	2.59	0	0	0	0	0	0	0	0	0	1	1	1341
1	88	1	4		20-34 years	-.8268680139805747	41	0	0	02	2.72	0	0	0	0	0	0	0	0	0	0	0	1342
2	0	1	1		20-34 years	-.4433248682286897	34	1	1	08	2.96	0	0	0	0	0	0	0	0	0	0	1	1343
2	2	1	4		20-34 years	.8788205833393107	44	0	0	11	2.95	0	0	0	0	0	0	0	0	0	0	0	1344
2	2	1	1		20-34 years	-.6714097495720023	39	0	0	02	3.1	0	0	1	0	0	0	0	0	1			1345
2	0	1	1		20-34 years	1.626949096821238	39	0	1	09	3.17	0	0	1	0	1	0	0	1	0	0	0	1346
2	4	1	1		20-34 years	1.148572257646707	42	0	0	09	2.91	0	0	0	0	0	0	0	0	0	0	1	1347
2	0	1	2		< 20	.3623394846022133	41	1	1	09	3.07	0	0	0	0	0	0	0	0	0	0	0	1348
2	0	0	0		20-34 years	-.674659556047397	34	0	0	01	3.27	0	0	0	0	0	0	0	0	0	0	0	1349
2	0	1	1		20-34 years	-1.562437186695989	42	0	0	01	3.28	0	0	0	0	0	0	0	0	0	0	0	1350
1	0	1	1		20-34 years	.4917270575391299	42	1	0	01	2.39	0	0	1	1	1	1	0	0	0	0	0	1351
1		1		04	< 20	.8129680543974859	41	1	0	02	2.26	0	0	0	0	0	0	0	0	0	0	0	1352
2		1		14	20-34 years	.6349411453285668	38	1	1	09	2.48	0	0	0	0	0	0	0	0	0	0	0	1353
1	0	1	1		20-34 years	1.764437644107079	35	0	0	01	2.2	0	0	0	0	0	0	0	0	0	0	0	1354
2	0	1	1		20-34 years	1.03892678591384	40	0	0	01	2.96	0	0	0	0	0	0	0	0	0	0	0	1355
1		1		03	< 20	-.0514621054740205	37	1	1	09	3.74	0	0	0	0	0	0	0	0	0	0	0	1356
1	3	1	1		20-34 years	-.5435552198299158	41	0	0	02	3.12	0	0	0	0	0	0	0	1	1	1	0	1357
2	0	1	3		20-34 years	.0562684324350381	38	0	1	08	3.29	0	0	0	1	0	1	0	1	1	0	0	1358
1	0	0	0		20-34 years	-1.577145740822691	44	0	1	09	3.6	0	0	0	0	0	0	0	0	0	0	0	1359
2	0	0	1		20-34 years	-.2487663820799903	44	0	0	01	2.72	0	0	0	0	0	0	0	0				1360
1	2	1		10	< 20	1.381744751708298	39	1	0	01	2.43	0	0	0	0	0	0	0	0	0	0	0	1361
1	3	1	1		20-34 years	-.6036418093579478	39	0	0	06	2.67	0	0	0	0	0	0	0	0	0	0	0	1362
1	0	1	1		20-34 years	.5982757578749799	31	0	0	01	3.53	0	0	0	0	0	0	0	0	0	0	0	1363
1	4	1	1		20-34 years	-.8163351006589329	38	0	0	04	2.41	0	0	0	0	0	0	0	0	0	0	0	1364
1	0	1	1		20-34 years	1.759514356574111	35	0	0	01	2.04	0	0	0	0	0	0	0	0	0	0	0	1365
1	3	0	0		20-34 years	-1.183962673117991	46	0	0	01	3.01	0	0	0	0	0	0	0	0	0	0	0	1366
1	0	1	1	07	< 20	.8615343147503995	37	1	1	09	2.81	0	0	0	0	0	0	0	0	1	1	1	1367
1	0	0	0		20-34 years	-1.356709832906872	44	0	0	08	2.9	0	0	0	0	0	0	0	0	0	1	0	1368
1	0	1	1		20-34 years	-.5804247020361577	37	0	0	01	3.64	0	0	0	0	0	0	0	0	0	0	0	1369
2	3	1		09	< 20	1.244325408016542	38	1	0	12	3.78	0	0	0	0	0	0	0	0	0	0	0	1370
1	0	0	1		20-34 years	-.5625140511581243	47	0	0	02	3.73	0	0	0	0	0	0	0	0	0	0	0	1371
1	3	0	0		20-34 years	-.9589808197162428	38	0	0	01	2.75	0	0	0	0	0	0	0	0	1	0	0	1372
2	0	1	1		< 20	.0853717105048237	39	1	0	01	2.65	0	0	0	0	0	0	0	1	0	0	0	1373
1	0	1	1		20-34 years	-1.074572262426141	36	0	0	01	2.6	0	0	0	0	0	0	0	0	0	0	0	1374
2	3	1	1		20-34 years	-.847582867410404	39	0	0	01	2.47	0	0	0	0	0	0	0	0	0	0	0	1375
1	0	1	4		20-34 years	-1.032893108995375	41	0	0	07	3.05	0	0	0	0	0	0	0	0	1	0	0	1376
1	0	1	6		20-34 years	-.109752065022355	39	0	0	01	2.85	0	0	0	0	0	0	0	0	0	0	0	1377
1	88	1	1		20-34 years	.1347023769478169	41	0	0	06	2.58	0	0	0	0	0	0	0	0	0	0	0	1378
2	0	0	0		20-34 years	-.9577991930285239	39	0	0	07	2.06	0	0	0	0	0	0	0	0	0	0	0	1379
2	88	1	1		20-34 years	-.0661745315105756	40	0	1	09	3.83	0	0	0	0	0	0	0	0	0	0	0	1380
1	0	1	1		20-34 years	-.6953943892483305	38	0	0	01	3.3	0	0	0	0	0	0	0	0	0	0	0	1381
1		1		07	< 20	.4956801529331518	39	1	0	01	2.18	0	0	0	0	0	0	0	0	0	0	0	1382
2	3	1	1		20-34 years	-.1185259101063316	40	0	1	09	3.51	0	0	0	0	0	0	0	0	0	0	0	1383
1	3	1	1		20-34 years	-.6194642271423129	40	0	0	01	3.63	0	0	0	0	0	0	0	0	0	0	0	1384
2		1		09	< 20	1.370576911334407	41	1	1	09	4.16	0	1	0	0	0	0	0	0	0	0	0	1385
1	0	1	3		< 20	1.88601548479385	41	1	1	09	3.97	0	0	0	0	0	0	0	1	0	0	0	1386
2	0	0	0		20-34 years	-.474374636764774	43	0	0	01	2.82	0	0	0	0	0	0	0	0	0	0	0	1387
1		1		12	< 20	2.719717455322192	39	1	0	05	3.6	0	0	0	0	0	0	0	0	0	0	0	1388
1	0	1	1		20-34 years	.3853842601549616	40	0	0	06	3.27	0	0	0	0	0	0	0	0	0	0	0	1389
2							57	1	0	12	2.56	0	0	0	0	0	0	0	0	0	0	0	1390
2	3	0	0		>= 35	-.6821588000172393	45	0	0	01	2.49	0	0	0	0	0	0	0	0	0	0	0	1391
1	0	1	1		20-34 years	-.2309286643127892	39	1	1	06	2.18	0	0	0	0	1	1	1	0	1	0	1	1392
2	0	0	0		>= 35	.5348139553741962	36	0	0	01	3.09	0	0	0	0	0	0	0	0	0	0	0	1393
1	0	1	6		20-34 years	2.323168167547034	36	1	1	09	2.49	0	0	0	0	0	0	0	0	0	0	0	1394
1							43	0	0	01	2.76	0	0	0	0	0	0	0	0	0	0	0	1395
2	3	0	1		>= 35	-1.685870202791281	48	0	0	08	3.21	0	0	0	0	0	0	0	0	0	0	0	1396
1	0	1	1		20-34 years	-.9787071833989895	42	0	0	01	3.68	0	0	0	0	0	0	0	0	1	1	1	1397
2		1		12	< 20	1.111522687918818	37	1	1	09	2.3	0	0	0	0	0	0	0	0	0	0	0	1398
2	0	1	1		20-34 years	-1.226411431844556	40	0	0	02	3.09	0	0	0	0	0	0	0	0	0	0	0	1399
1	2	1	1		20-34 years	.1178251836751089	38	0	1	09	2.83	0	0	0	0	0	0	0	0	0	0	0	1400
2	3	0	0		20-34 years	-1.356709832906872	42	0	0	01	2.09	0	0	0	0	0	0	0	0	0	0	0	1401
2							28	1	1	09	3.21	0	0	0	0	0	0	0	0	0	0	0	1402
2							41	1	0	02	2.66	0	0	0	0	0	0	0	0	0	0	0	1403
1	4	0	0		20-34 years	-.6152961757476193	37	0	0	01	2.9	0	0	1	1	0	0	0	0	0	1	0	1404
1	3	0	0		20-34 years	-1.286498021372588	40	1	0	02	1.93	0	0	0	0	0	0	0	0	0	0	0	1405
2	0	0	0		< 20	.201484699118391	38	1	0	01	2.16	0	0	0	0	0	0	0	0	0	0	0	1406
2	7	1	1		< 20	-1.338480621324993	33	0	0	01	2.42	0	0	0	0	0	0	0	0	0	0	0	1407
1	7	1	1		20-34 years	1.229972611962972	40	0	0	02	3.21	0	0	0	1	0	0	0	1	0	0	0	1408
1	0	1	5		20-34 years	.4554745864897982	45	1	0	07	3.16	0	0	0	0	0	0	0	0	0	0	1	1409
2	0	0	1		20-34 years	-.2245759753777152	39	0	0	02	3.46	0	0	0	0	0	0	0	0	0	0	0	1410
1	0	1	2		< 20	.2094814369199191	40	1	0	02	2.59	0	0	0	0	0	0	0	0	0	0	0	1411
2	3	0	1		20-34 years	-.7503954061902621	40	0	0	06	2.99	0	0	0	0	0	0	0	0	0	0	0	1412
2	3	0	0		20-34 years	-1.041870422232884	47	0	1	09	2.89	0	1	1	0	0	0	0	0	0	0	0	1413
2	4	1	1		20-34 years	-1.299076198395588	39	0	0	01	2.49	0	0	0	0	0	0	0	0	0	0	0	1414
2							40	1	1	09	3.6	0	0	0	0	0	0	0	0	0	0	0	1415
2	0	1	1		20-34 years	-.7956002674579993	37	0	1	08	2.65	1	0	0	0	0	0	0	0	0	0	0	1416
2	1	1	1		20-34 years	-.897712603500492	31	0	0	01	3.53	0	0	0	0	0	0	0	1	0	0	0	1417
2	0	1	1		20-34 years	-.8059600236101091	41	1	1	09	2.88	0	0	0	0	0	0	0	0	0	0	0	1418
2	0	1	1		20-34 years	-.393691733166921	41	0	0	01	3.39	0	0	0	0	0	0	0	0	0	0	0	1419
1	1	1	1		20-34 years	1.415815841938395	41	0	1	09	3.26	0	0	0	0	0	0	0	0	0	0	0	1420
2	0	0	1		20-34 years	-1.074481947687027	30	0	0	02	2.46	0	0	0	0	0	0	0	0	0	0	0	1421
2	2	0	0		20-34 years	-.7957750373658773	40	0	0	12	3.46	0	0	0	0	0	0	0	0	0	0	0	1422
1	0	1	1		< 20	-.7322638714545726	35	0	0	01	2.53	0	0	0	0	0	0	0	0	0	0	0	1423
1	3	1	1		20-34 years	-1.019834941598813	36	0	0	01	3.48	0	0	0	0	0	0	0	0	0	0	0	1424
1	0	1	1		20-34 years	.3773085082131341	40	0	0	01	3	0	0	0	0	0	0	0	0	0	0	0	1425
1	0	1	1		< 20	-.1640836114319151	50	1	1	09	2.53	0	0	0	0	0	0	0	0	0	0	0	1426
2	4	1	1		20-34 years	-.5392969438363341	39	0	0	01	2.35	0	0	0	0	0	0	0	0				1427
2	0	1	1		< 20	-.0571596682367402	37	1	0	01	1.81	0	0	0	1	0	0	0	1	1	1	0	1428
1	7	0	1		20-34 years	-.9109392431849351	41	0	0	01	2.73	0	0	0	0	0	0	0	0				1429
2	3	1	1		20-34 years	-.2529075003798124	39	0	0	01	1.98	0	0	0	0	0	0	0	0	0	0	0	1430
1	88	1	6		20-34 years	-.4993508123242294	41	1	1	09	3.51	0	0	0	0	0	0	0	0	0	0	0	1431
1		1		08	< 20	.8220204193794938	41	1	0	02	3.27	0	0	0	0	0	0	0	0	0	0	0	1432
2	3	0	1		20-34 years	-.2019064322364015	41	0	1	09	2.85	0	0	0	0	0	0	0	1	0	0	0	1433
1	1	1	1		< 20	.860733064476884	37	1	8	07	2.91	0	0	0	0	0	0	0	0	0	0	0	1434
1	1	1	2		20-34 years	1.051742592118671	39	0	1	09	2.95	1	0	0	0	0	0	0	0	0	0	0	1435
1	3	0	0		20-34 years	-.5804247020361577	47	0	0	01	3	0	0	0	0	0	0	0	0	0	0	0	1436
1	0	1	1		20-34 years	-.4594839906255554	39	0	0	02	1.44	0	0	0	0	0	0	0	0	0	1	1	1437
1	4	1	1		< 20	-.9577991930285239	38	0	0	01	3.12	0	0	0	0	0	0	0	0	0	0	0	1438
2	0	1	2		20-34 years	1.831747676591015	31	0	1	09	3	0	0	0	0	0	0	0	0	0	0	0	1439
1	1	1	1		< 20	-.7322638714545726	43	0	0	01	2.63	0	0	0	0	0	0	0	1	0	0	0	1440
2	0	1	1		< 20	-.744842048477572	39	0	0	01	3.18	0	0	0	0	0	0	0	0	0	0	0	1441
2	3	1	1		20-34 years	.0219122355718968	38	0	1	09	3.7	0	0	0	0	0	0	0	0	0	0	0	1442
1	0	1	1		>= 35	-.9989269512283475	29	0	0	09	2.93	0	0	0	0	0	0	0	0	0	0	0	1443
1	2	0	1		20-34 years	-.7503954061902621	35	0	0	01	1.98	0	0	0	0	0	0	0	0	0	0	0	1444
1	1	1	1		20-34 years	-.8900312528144695	37	0	0	01	2.75	0	0	0	0	0	0	0	0	0	0	0	1445
2	3	0	0		20-34 years	-.8112495280728325	35	0	0	02	2.43	0	0	0	0	0	0	0	0	0	0	0	1446
1	0	1	1		< 20	.3426578758915598	37	0	1	09	3.37	0	0	0	0	0	0	0	0	0	0	0	1447
1	0	1	1		20-34 years	-1.103906170803173	40	0	0	01	3.05	0	0	0	0	0	0	0	0	0	0	0	1448
2							40	1	0	02	2.77	0	0	0	0	0	0	0	0	0	0	0	1449
2	88	0	0		20-34 years	-.8805739492033977	37	0	0	07	3.41	0	0	0	0	0	0	0	0	0	0	0	1450
2	0	1	1		20-34 years	1.284131001203	40	0	1	09	3.23	0	0	0	0	0	0	0	0	0	0	0	1451
2		1		08	< 20	.3828634423349133	37	1	0	01	3.31	0	0	0	0	0	0	0	0	0	0	0	1452
2	1	1	4		>= 35	2.280480372929069	41	0	1	09	2.72	0	0	0	0	0	0	0	0	0	0	0	1453
1							36	1	0	02	2.22	0	0	0	0	0	0	0	1	0	0	0	1454
1	3	1	1		< 20	-1.165557309961986	38	1	0	01	2.8	0	0	1	1	1	0	0	0	0	1	0	1455
1	0	1	5		20-34 years	.0340607876747787	37	1	0	01	2.41	0	0	0	0	0	0	0	0	1	0	0	1456
2	0	1	1		< 20	-.1791397176970901	36	0	0	02	2.84	0	0	0	0	0							1457
2	0	0	1		20-34 years	-1.574391019947768	39	0	0	01	2.8	0	0	0	0	0	0	0	0	0	0	0	1458
1	88	1	2		20-34 years	-.1746550145176515	34	0	1	01	3.1	0	0	0	0	0	0	0	0	0	0	0	1459
1	0	1	1		20-34 years	-1.082998180432708	40	0	0	01	3.1	1	1	1	1	1	1	1	1	1	1	0	1460
1	0	1	1		20-34 years	-.2216208736359382	38	0	1	09	2.94	0	0	0	0	0	0	0	0	0	0	0	1461
1	0	0	1		20-34 years	-1.673148597914581	42	0	0	07	3.28	0	0	0	0	0	0	0	0	0	0	0	1462
1	0	1	2		>= 35	1.926178661947485	37	1	1	09	3.02	1	0	0	0	0	0	0	0	0	0	0	1463
2	3	1	1		20-34 years	-.4869528137877736	40	0	0	02	3.34	0	0	0	0	0	0	0	0	0	0	0	1464
2	0	0	0		20-34 years	-1.283743300497665	37	0	0	02	3.29	0	0	0	0	0	0	0	0	0	0	0	1465
1	0	1	1		20-34 years	1.342988470036508	38	0	0	02	3.03	0	0	0	0	0	0	0	0	0	0	0	1466
1		1		12	< 20	2.05139718716668	40	1	0	02	2.28	0	0	0	0	0	0	0	1	0	0	0	1467
1	0	0	0		20-34 years	.000697411997401	39	0	0	01	2.41	0	0	0	0	0	0	0	0	0	0	0	1468
2	0	1	1		20-34 years	-1.577145740822691	38	0	0	01	1.87	0	0	0	0	0	0	0	0	0	0	0	1469
2	0	1	1		< 20	-.6113231600439701	39	0	8	07	2.59	0	0	0	0	0	0	0	0	0	0	0	1470
1	0	1	2		< 20	.6085327847559338	39	1	1	09	3.15	0	0	0	0	0	0	0	0	0	1	1	1471
2	2	1	2		20-34 years	1.306566766629799	41	0	0	08	3.3	0	0	0	0	0	0	0	0	0	0	0	1472
2	3	1	1		20-34 years	-.3225354673463594	40	0	1	09	3.51	0	0	0	0	0	0	0	0	0	0	0	1473
1	0	1	6		20-34 years	-.0071889125048824	39	0	1	09	2.9	0	0	0	0	0	0	0	0	0	0	0	1474
2	3	1	1		< 20	-1.300107584000093	43	0	0	01	2.52	0	0	0	0	0	0	0	0	0	0	0	1475
1	3	1	1		20-34 years	-.2487663820799903	34	0	1	09	2.42	0	0	0	0	0	1	1	1	0	0	0	1476
1	0	1	1		20-34 years	-.5195705801535875	40	0	0	01	3.07	0	0	0	0	0	0	0	0	0	0	0	1477
1	0	1	1		20-34 years	-.244302339060462	40	1	0	02	2.96	1	0	0	0	0	0	0	0	0	0	0	1478
2	2	1	1		20-34 years	-.4344285052526694	41	0	1	09	3.72	0	0	0	0	0	0	0	0	0	0	0	1479
2	3	0	1		20-34 years	-1.176539138486359	38	0	0	06	3.04	0	0	0	0	0	0	0	0	0	0	0	1480
2	88	1	1		20-34 years	.6001838004531338	29	0	0	01	2.31	0	0	0	0	0	0	0	0	0	0	0	1481
1	2	0	0		< 20	-.8163351006589329	42	0	0	01	2.4	0	0	0	0	0	0	0	0	0	0	0	1482
1	88	0	1		20-34 years	-.7816687184268667	39	0	1	09	3.9	0	0	0	0	0	0	0	0	0	0	0	1483
1	0	1	1		20-34 years	-1.134658851954173	43	0	0	07	2.78	0	0	0	0	0	0	0	0	0	0	0	1484
1	0	1	6		20-34 years	2.496610395297204	40	1	1	09	3.08	0	0	0	0	0	0	0	0	0	0	0	1485
2	3	1	4		20-34 years	.1602857217703253	35	1	1	09	2.76	0	0	0	0	0	0	0	0	0	0	0	1486
1	1	0	1		20-34 years	-1.134658851954173	38	0	0	02	2.92	0	0	0	0	0	0	0	0	0	0	0	1487
1	0	1	1		< 20	-.720817948709191	40	0	0	02	3.54	0	0	0	0	0	0	0	0	0	0	0	1488
1	0	1	1		20-34 years	-.474374636764774	44	0	0	07	3.93	0	0	0	0	0	0	0	0	0	0	0	1489
2	3	1	1		20-34 years	-.9488218797910143	40	0	0	01	2.63	0	0	0	0	0	0	0	0	0	0	0	1490
1							32	1	0	01	1.94	0	0	0	0	0	0	0	0	0	0	0	1491
2	0	1	1		< 20	-.4081972925005033	42	1	0	01	2.73	0	0	0	0	0	0	0	0	0	0	0	1492
1	0	1	1		< 20	.189264927867267	39	1	0	02	3.87	0	1	1	1	1	1	1	1	0	0	0	1493
2		1		07	< 20	-.2942039423442622	35	1	8	07	2.63	0	0	0	0	0	0	0	0	0	0	0	1494
2	3	1	1		20-34 years	-.2926900027006498	39	0	0	01	2.22	0	0	0	0	0	0	0	0	0	0	0	1495
2	0	1	1		< 20	-1.493074511618331	39	0	8	07	2.92	0	0	0	0	0	0	0	0	0	0	0	1496
1	0	1	2		< 20	.304338046428884	41	1	0	02	1.94	1	1	1	1	1	1	1	1	1	1	0	1497
2	1	0	0		20-34 years	-.8163351006589329	42	0	0	01	2.55	0	0	0	0	0	0	0	0	0	0	0	1498
2	0	1	2		20-34 years	-.6192270547408725	63	0	0	07	2.65	0	0	0	0	0	0	0	0	0	0	0	1499
1	88	0	1		20-34 years	-1.423628636664301	40	0	0	01	3.64	0	0	0	0	0	0	0	0	0	0	0	1500
2	0	1	1		20-34 years	.8298085601500682	40	1	1	09	2.97	0	0	0	0	0	0	0	0	1	1	0	1501
1	0	1	1		< 20	-.354816447351374	40	0	0	07	2.94	0	0	0	0	0	0	0	0	0	0	0	1502
2	7	1	1		20-34 years	-1.493074511618331	37	0	0	01	2.42	0	0	0	0	0	0	0	0	0	0	0	1503
2	0	1	1		< 20	-1.074572262426141	39	1	0	02	2.24	0	0	0	0	0	0	0	0	0	0	0	1504
2	0	1	2		< 20	1.88601548479385	45	1	0	09	2.68	0	0	0	0	0	0	0	0	0	0	0	1505
1	3	1	1		20-34 years	-.6772472654330495	40	0	0	01	2.95	0	0	0	0	0	0	0	0	0	0	0	1506
1	0	0	1		20-34 years	-1.533263261747944	39	0	0	01	2.83	0	0	0	0	0	0	0	1	0	0	0	1507
2	0	1	3		20-34 years	1.883931085153911	31	0	0	08	4.01	0	0	0	0	0	0	0	0	0	0	0	1508
1	0	1	2		20-34 years	.8531363726757206	41	0	0	08	1.4	0	0	0	0	0	0	0	0	0	0	0	1509
2	3	0	1		20-34 years	-1.075574645801076	38	0	0	02	2.57	0	0	0	0	0	0	0	0	0	0	0	1510
1	2	1	1		< 20	-1.13190413107925	36	0	0	01	2.8	0	0	0	0	0	0	0	0	0	0	0	1511
1	3	1	1		20-34 years	-1.090490784869607	39	0	0	02	9.99	0	0	0	0	0	0	0	0	0	0	0	1512
1	3	0	0		20-34 years	-1.082998180432708	38	0	0	02	3.65	0	0	0	0	0	0	0	0	0	0	0	1513
2	3	0	1		20-34 years	-1.074293405153999	39	0	0	01	2.98	0	0	0	0	0	0	0	0	0	0		1514
1	3	1	2		20-34 years	-.5480707889203107	41	0	1	09	2.95	0	0	0	0	0	0	0	0	0	0	0	1515
1	0	1	1		20-34 years	-1.09353109375435	38	0	1	09	2.85	0	0	0	0	0	0	0	0	0	0	0	1516
1	3	1	1		20-34 years	-.9311590110142931	43	0	0	06	3.23			0	0	0	0	0	0	0	1	0	1517
2	3	1	1		20-34 years	-1.04029732804568	38	0	0	01	2.33	0	0	0	0	0	1	0	0				1518
1	0	1	1		20-34 years	.5622272811186824	41	0	1	09	2.92	0	0	0	0	0	0	0	0	0	0	0	1519
2	4	0	0		20-34 years	-1.226411431844556	41	0	0	02	3.09	0	0	0	0	0	0	0	0	0	0	0	1520
1	0	1	1		20-34 years	-.3817435619308926	39	0	0	01	2.44	0	0	0	0	0	0	0	0	0	0	0	1521
1	0	1	2		20-34 years	.3047013565571086	39	0	0	02	3.04	0	1	0	1	1	1	1	1	1	1	1	1522
2	0	0	1		20-34 years	-1.493074511618331	32	0	0	01	2.87	0	0	0	0	0	0	0	0	0	0	0	1523
2	1	1	1		20-34 years	-1.218730081158534	40	0	0	01	3.05	0	0	0	0	0	0	0	0	0	1	0	1524
1	2	1	1		20-34 years	.1258963994015851	40	0	0	88	3.65	0	0	0	0	0	0	0	0	0	0	0	1525
2	3	0	1		20-34 years	-1.011505128251347	36	0	0	06	2.15	0	0	0	0	0	0	0	0	0	0	0	1526
1	3	0	0		20-34 years	-.9961722303534241	37	0	0	01	2.63	0	0	1	0	0	0	0	0	0	0	0	1527
2	0	0	0		20-34 years	-1.226411431844556	33	0	1	09	2.95	0	0	0	0	0	0	0	0	0	0	0	1528
1	0	1	1		20-34 years	-1.286498021372588	40	0	0	01	3.52	0	0	0	0	0	0	0	0	0	0	0	1529
2		1		15	20-34 years	-.0091423209981593	40	1	8	07	3.02	0	0	0	0	0	0	0	0	0	0	0	1530
2	0	0	0		20-34 years	-1.493074511618331	45	0	0	01	2.76	0	0	0	0	0	0	0	0	0	0	0	1531
1	0	1	1		< 20	-.4837323264164871	36	0	0	06	3.3	0	0	0	0	1	0	1	0	0	0	0	1532
1	0	0	0		20-34 years	-.9577991930285239	39	0	0	01	2.92	0	0	0	0	0	0	0	0	0	0	0	1533
2	0	1	6		20-34 years	1.464519751798239	41	1	0	02	2.65	0	0	0	0	0	0	0	1	0	0	0	1534
2	0	1	4		20-34 years	2.090339540638313	33	1	1	09	2.59	1	0	0	0	0	0	0	0	0	0	1	1535
1	1	0	1		>= 35	-.897712603500492	33	0	0	01	2.14	0	0	0	0	0	0	0	0	0	0	0	1536
1	2	0	1		20-34 years	-.6644959312405182	38	0	0	01	2.29	0	0	0	0	0	0	0	0	0	0	0	1537
1	0	1	2		< 20	.8086641942698896	42	1	0	12	2.84	0	0	0	0	0	0	0	0	0	0	0	1538
2	0	1	1		20-34 years	1.641852061623452	36	0	0	09	3.37	0	0	0	0	0	0	0	1	0	0	0	1539
2	0	1	1		>= 35	.3436663454097467	34	0	0	01	2.47	0	0	1	0	0	0	0	0	0	0	0	1540
2	0	1	1		20-34 years	-1.164375683274267	40	0	0	02	4.34	0	0	0	0	0	0	0	0	0	0	0	1541
1	3	0	0		20-34 years	-1.137735501260036	38	0	0	01	2.97	0	0	0	0	0	0	0	0	0	0	0	1542
2	1	1	1		20-34 years	-.9520670013847587	42	0	0	01	2.31	0	0	0	0	0	0	0	0	0	0	0	1543
2	3	1	1		20-34 years	-.4047466697982272	38	0	0	07	2.96	0	0	0	0	0	0	0	0	0	0	0	1544
2	0	1	1		20-34 years	-.8059600236101091	40	0	0	01	3.56	0	0	0	0	0	0	0	1	0	0	0	1545
2	1	1	1		20-34 years	.6552924615224812	39	0	0	01	3.72	0	0	0	0	0	0	0	0	0	0	0	1546
2	1	1	1		20-34 years	-.9577991930285239	37	0	0	01	2.7	0	0	1	0	0	0	0	0	0	0	0	1547
2	0	0	0		20-34 years	-.9989269512283475	43	0	0	01	2.54	0	0	0	0	0	1	1	1	1	0	0	1548
2	88	1	1		20-34 years	-.1468574351084287	37	0	1	09	2.11	0	0	0	0	0	0	0	0	0	0	0	1549
1	0	0	1		< 20	-1.574391019947768	41	1	0	01	2.76	1	1	0	1	0	0	0	0	0	0	0	1550
2	1	1	1		20-34 years	-.4135205148822037	39	0	1	09	3.05	0	0	0	0	0	0	0	0	0	0	0	1551
2	0	1	1		20-34 years	-.3716901273248797	43	0	0	01	3.03	0	0	0	0	0	0	0	0	0	0	0	1552
1	0	1	1		20-34 years	-1.283743300497665	44	0	0	02	3.05	0	0	0	0	0	0	0	0	0	0	0	1553
1	0	1	1		< 20	-.40917310665312	42	1	0	02	2.75	0	0	0	0	0	0	0	0	0	0	0	1554
1	3	1	1		20-34 years	.3366040301319336	49	0	0	01	3.41	0	0	0	0	0	0	0	0	0	0	0	1555
1	0	1	1		< 20	-.691136113254749	0	0	1	09	2.89	0	0	0	0	0	0	0	0	0	0	0	1556
1	0	1	1		20-34 years	-.1938232942267155	37	0	1	09	2.72	0	0	0	0	0	0	0	0	0	0	0	1557
2	0	1	1		< 20	-1.106109270777349	43	1	0	01	2.09	0	0	0	0	0	0	1	0	0	0	0	1558
2	0	1	1		< 20	-.7606356211677306	42	1	0	88	3.57	0	0	0	0	0	0	0	0	0	0	0	1559
1	0	1	1		20-34 years	-.0504211835314781	41	0	0	01	2.82	0	0	0	0	0	0	0	0	0	0	0	1560
2	0	1	1		20-34 years	-.9989269512283475	38	0	0	01	2.76	0	0	0	0	0	0	0	0	0	0	0	1561
2	0	1	6		20-34 years	2.332849258988136	41	0	1	09	3.28	0	0	0	0	0	0	0	0	0	0	0	1562
2	0	1	6		20-34 years	-.4047466697982272	40	1	0	02	2.36	0	0	0	0	0	0	0	0	0	0	0	1563
2	0	1	1		20-34 years	1.039520040025225	40	0	0	02	3.31	0	0	1	0	0	0	0	0	0	0	0	1564
2	0	1	0		>= 35	.7500216532582928	39	0	8	07	2.38	0	0	1	0	0	0	0	0	1	1	1	1565
2	0	1	1		20-34 years	.3036354170713835	39	0	1	09	3.21	0	1	0	0	0	0	0	0	0	0	0	1566
2							40	0	0	12	2.73	0	0	0	0	0	0	0	0	0	0	0	1567
1	3	1	1		20-34 years	-1.365483677990848	41	0	0	01	2.61	0	0	0	0	0	0	0	0	0	0	0	1568
1	3	1	6		20-34 years	.7140664505370972	38	0	1	09	2.8	0	0	0	0	0	0	0	0	0	0	1	1569
1	0	1	1		< 20	-.8163351006589329	41	1	0	06	2.32	0	0	0	0	0	0	0	0	0	0	0	1570
1	0	1	1		< 20	.1717634035718963	42	0	0	02	3.23	0	0	0	0	0	0	0	0	0	0	0	1571
2	0	0	1		< 20	-1.299076198395588	42	0	0	01	2.92	0	0	0	0	0	0	0	0	0	0	0	1572
1	2	1	1		20-34 years	1.617574494544108	43	0	8	09	2.89	0	0	0	0	0	0	0	0	0	0	0	1573
2	0	1	6		20-34 years	1.249097263703441	39	0	1	09	2.9	0	0	0	0	0	0	0	0	0	0	0	1574
1	0	1	1		< 20	.2753266281307402	40	1	1	09	3.14	0	0	0	0	0	0	0	0	0	0	0	1575
2	1	1	1		< 20	-.897712603500492	39	0	0	01	3.2	0	0	0	0	0	0	0	0	0	0	0	1576
1	0	0	0		20-34 years	-.025302609410062	40	1	1	09	2.85	0	0	0	0	0	0	0	0	0	0	0	1577
2	1	1	1		20-34 years	-.4594839906255554	37	0	0	01	9.99	0	0	0	0	0	0	0	0	0	0	0	1578
2	0	0	1		20-34 years	-.3337336079904283	48	0	0	01	2.54	0	0	0	0	0	0	0	0	0	0	0	1579
1	0	0	0		< 20	-.1331596817146244	36	1	0	01	3.44	0	0	0	0	0	0	0	0	0	1	0	1580
1	0	1	1		20-34 years	-.9311590110142931	39	0	1	08	3.35	0	0	0	0	0	0	0	0	0	0	0	1581
2	88	1	1		20-34 years	-.6714097495720023	36	0	0	01	1.78	0	0	1	1	0	1	1	1	1	1	0	1582
1	0	1	1		20-34 years	-.5613929375971169	35	0	0	02	3.08	0	0	0	0	0	0	0	0	0	0	0	1583
1	0	1	1		< 20	-1.310482661048916	40	1	0	02	2.59	0	1	0	0	0	0	0	1	0	0	0	1584
2	0	1	1		< 20	.1341642969117142	42	1	0	09	3.32	0	0	0	0	0	0	0	0	0	0	0	1585
2	1	1	1		20-34 years	-.3867742055674201	36	0	0	01	2.35	0	0	0	0	0	0	0	0	0	0	0	1586
1	0	1	3		20-34 years	.3633927090924936	34	0	0	01	2.29	0	0	0	0	0	0	0	0	0	0	0	1587
1	2	1	1		20-34 years	.4694554893593221	45	0	1	09	3.34	0	0	0	0	0	0	0	0	1	0	0	1588
1	1	0	0		>= 35	-.9514185387233149	39	0	0	01	2.72	0	0	0	0	0	0	0	0	0	0	0	1589
1	3	1	1		< 20	-.1644893858496833	41	1	1	09	3.53	0	0	0	0	0	0	0	0	0	0	0	1590
2	7	1	1		20-34 years	-.5891985471201343	37	0	0	01	2.73	0	0	0	0	0	0	0	0	0	0	0	1591
1	0	1	1		20-34 years	-.9323177862273054	37	0	0	01	2.75	0	1	0	0	0	0	0	0	0	0	0	1592
2	0	1	1		20-34 years	.8999034227002564	43	0	0	01	2.99	1	1	1	1	1	1	1	1	1	1	1	1593
1	0	1	1		20-34 years	-1.013634294556742	36	0	0	01	3.06	0	0	0	0	0	0	0	0	0	0	0	1594
1	0	1	1		20-34 years	-.2599702465881016	34	0	0	01	2.52	0	0	0	0	0	0	0	0	0	0	0	1595
1	0	1	1		< 20	-.5804247020361577	35	0	0	01	3.13	0	0	0	0	0	0	0	0	0	0	0	1596
2	0	1	1		20-34 years	-.6143908598031849	39	0	0	01	2.71	0	0	0	0	0	0	0					1597
2	0	1	1		< 20	-.5392969438363341	41	1	0	02	3.11	0	0	0	0	0	0	0	0	0	0	0	1598
1	0	1	5		20-34 years	.7505683484446384	37	1	1	09	3.07	0	0	0	0	0	0	0	0	0	1	1	1599
1	1	1	1		20-34 years	-1.134658851954173	39	0	0	01	2.69	0	0	0	0	0	0	0	0	0	0	0	1600
1	1	0	0		20-34 years	-.9989269512283475	31	0	1	09	3.63	0	0	0	0	0	0	0	0	0	0	0	1601
2	0	1	1		20-34 years	-.0849948437076714	39	0	0	01	1.87	0	0	0	0	0	0	0	0	0	0	0	1602
1	1	1	1		20-34 years	-1.041186963705789	39	0	0	09	3.72	0	0	0	0	0	0	0	0	0	0	0	1603
2	0	1	1		< 20	-.8805739492033977	41	1	8	08	2.83	0	0	0	0	0	0	0	0	0	0	0	1604
2	0	1	5		20-34 years	1.202614979230329	39	1	1	09	3.12	0	0	0	0	0	0	0	0	0	0	1	1605
2	3	0	0		20-34 years	-.8470877818099327	36	0	0	01	3.36	1	0	0	0	0	0	0	0	0	0	0	1606
2	0	1	1		20-34 years	-.2011889815179888	29	0	0	08	.8100000000000001	0	0	0	0	0	0	0	0	0	0	0	1607
2	0	1	1		< 20	-.3534599716731751	41	1	8	07	2.62	0	0	0	0	0	0	0	0	0	0	0	1608
2	3	1	1		20-34 years	-1.715675453681263	38	0	0	01	3.75	0	0	0	0	0	0	0	0	0	0	0	1609
2							39	0	0	01	3.12	0	0	0	0	0	0	0	0	0	0	0	1610
1	0	0	1		20-34 years	-.233371646067545	44	0	0	02	3.21	0	0	0	0	0	0	0	0	0	0	0	1611
2	1	1	1		20-34 years	-1.082998180432708	40	0	0	01	2.9	0	0	0	0	0	0	0	0	0	0	0	1612
1	88	1	1		< 20	-1.82994940292639	39	0	0	07	3.27	0	0	0	0	0	0	0					1613
1	0	1	1		20-34 years	-.6101065374906	40	0	0	05	3.53	0	0	0	0	0	0	0	0	0	0	0	1614
2	0	1	1		20-34 years	-.8470877818099327	42	0	0	06	2.4	0	0	0	0	1	0	0	0	0	0	0	1615
1	0	1	1		< 20	-.0089911384457432	40	1	0	01	2.73	0	0	0	0	0	0	0	0	1	0	0	1616
1	0	1	1		20-34 years	-.4756881010788403	35	0	0	02	1	0	1	0	0	1	1	0					1617
2	1	0	0		20-34 years	-.7402364662650336	39	0	1	09	3.07	0	0	0	0	0	0	0	0	0	0	0	1618
1	0	1	1		20-34 years	.3995389820704809	40	0	1	09	2.62	0	0	0	0	0	0	0	0	0	0	0	1619
1	0	1	1		20-34 years	.7893054487341711	40	1	0	01	3	0	0	1	0	0	0	0	0	0	0	0	1620
1	0	1	1		20-34 years	.6552924615224812	39	0	1	09	4.04	0	0	0	0	0	0	0	1	0	1	0	1621
1	1	1	1		20-34 years	.0413925051523538	38	0	1	09	3.45	0	0	0	0	0	0	0	0	0	0	0	1622
2	1	1	1		20-34 years	-.009900881715438	39	0	1	09	2.98	0	0	0	0	0	0	0	0	0	0	0	1623
2	3	0	0		20-34 years	-1.134658851954173	38	0	0	01	2.74	0	0	0	0	0	0	0	0	0	0	0	1624
1	4	1	1		20-34 years	-.1285418390052662	37	0	0	01	2.08	0	0	0	0	0	0	0	0	0	0	0	1625
1	0	1	2	10	< 20	-.4303187262054168	42	1	0	01	2.69	1	1	1	1	0	0	0	0	0	0	0	1626
1	0	1	1		< 20	-1.505652688641331	37	0	0	01	3.6	0	0	0	0	0	0	0	0	0	0	0	1627
2	3	1	1		20-34 years	-.636164406238421	39	0	0	01	2.71	0	0	0	0	0	0	0	0	0	0	0	1628
1	3	1	1		< 20	.4540144465001134	39	1	0	02	3.3	0	0	0	0	0	0	0	0	0	0	0	1629
2	0	1	1		< 20	-1.103906170803173	37	0	0	02	2.26	0	0	1	0	1	1	1	0	1	0	0	1630
1							40	0	0	02	3.51	0	0	1	0	0	0	1	1	0	1	1	1631
2	3	1	5		20-34 years	-.4148926509404019		1	0	01	1.93	0	0	0	0	0	0	0	0	0	0	0	1632
2	88	0	0		20-34 years	-1.471533743262232	45	0	1	10	2.57	0	0	0	0	0	0	0	0	0	0	0	1633
1	0	1	1		20-34 years	.0461094925098096	23	0	0	01	2.42	0	0	0	0	0	0	0	0	0	0	0	1634
2	0	1	2		20-34 years	-.8059600236101091	41	0	1	09	2.63	0	0	0	0	0	0	0	0	0	0	0	1635
2	0	0	1		< 20	-1.82994940292639	42	0	0	01	2.29	0	0	0	0	0	0	0	0	0	0	0	1636
2	0	1	1		< 20	-1.493074511618331	27	1	0	12	2.62	0	0	0	0	0	1	0	0	0	0	0	1637
1	0	1	1		< 20	-1.245370263172765	41	1	1	09	2.72	0	0	0	0	0	0	0	0	0	0	0	1638
2	0	1	1		< 20	-.7662663590809672	36	1	0	07	2.33	0	0	0	0	0	0	0	0	0	0	0	1639
2	0	1	4		20-34 years	1.857762388865049	39	0	1	09	3.2	0	0	0	0	0	0	0	0	0	0	0	1640
1	0	1	1		20-34 years	-.5625140511581243	35	0	1	09	2.14	0	0	0	0	0	0	0	0	0	0	0	1641
1	2	1	1		20-34 years	-.261681345463789	38	0	0	01	2.53	0	0	0	0	0	0	1	0	0	0	0	1642
2	0	1	1		20-34 years	.2910373669461441	41	1	1	09	2.6	0	0	0	0	0	0	0	0	0	0	0	1643
1		1		07	< 20	.167692561794722	41	1	0	01	2.88	0	0	0	0	0	0	0	0	0	0	0	1644
1	0	0	0		20-34 years	-1.283743300497665	37	0	0	01	2.88	0	0	0	0	0	0	0	0	0	0	0	1645
2	0	1	1		20-34 years	1.148580287760501	43	0	1	09	2.92	0	0	0	0	0	0	0	0	0	0	0	1646
1	1	1	1		20-34 years	-.5891985471201343	39	0	1	08	3.76	0	0	0	0	0	0	0	0	0	0	1	1647
1	3	1	1		20-34 years	-1.909446383706818	39	0	1	09	3.56	1	0	0	0	0	0	0	0	0	0	0	1648
2	0	1	6		20-34 years	.8199594339476259	38	1	1	09	1.05	0	0	0	0	0	0	0	0	0	0	0	1649
1	0	1	1		20-34 years	-.8596659588329323	39	0	0	01	3.41	0	0	0	1	1	0	1	0	0	0	0	1650
1	0	1	1		20-34 years	-1.205503441474091	38	0	1	11	2.83	0	0	0	0	0	0	0	0	0	0	0	1651
1	3	1	1		20-34 years	.1908187064731451	36	0	0	07	2.67	0	0	0	0	0	0	0	0	0	0	0	1652
2	3	1	6		20-34 years	.3535830211465187	42	1	8	07	3.75	0	0	0	0	0	0	0	0	0	0	0	1653
1	1	1	1		< 20	-.9989269512283475	41	0	1	09	3.21	0	0	0	0	0	0	0	0	0	0	0	1654
2	0	1	1		20-34 years	-.8472609389794646		0	0	01	2.07	0	0	0	0	0	0	0	0	0	0	0	1655
2	0	1	1		20-34 years	-.7324370286241045	40	1	0	02	2.51	0	0	0	0	0	0	0	0	0	0	0	1656
1	3	0	1		>= 35	-.4872815700347782	35	0	0	01	2.98	0	0	0	0	0	0	0	0	0	0	0	1657
2	3	1	1		20-34 years	-1.286498021372588	38	0	0	06	2.83	0	0	0	0	0	0	0	0	0	0	0	1658
1	1	1	1		20-34 years	-1.390539163363734	41	0	0	01	2.68	0	0	0	0	0	0	0	0	0	0	0	1659
1	1	1		09	< 20	-.2853272403954379	41	1	0	01	3.17	0	0	0	0	0	0	0	0	0	0	0	1660
2	3	1	1		20-34 years	-.261681345463789	38	0	0	02	2.32	0	0	0	0	0	0	0	0	0	0	0	1661
2							64	1	1	09	3.18	0	0	0	0	0	0	0	1	1	0	0	1662
2							36	1	0	01	2.18	0	0	0	0	0	0	0	0	0	0	0	1663
2	0	1	1		< 20	-.720817948709191	41	1	8	09	2.97	0	0	0	0	0	0	0	0	0	1	0	1664
1	3	1	1		20-34 years	-.5161969942083037	40	0	0	01	2.89	1	0	0	0	0	0	0	0	0	0	0	1665
2	0	1	1		20-34 years	-1.493074511618331	40	1	1	09	3.2	0	1	0	0	0	0	0	0	0	0	0	1666
2	3	0	0		20-34 years	-1.283743300497665	24	0	0	01	2.81	0	0	0	0	0	0	0	0	0	0	0	1667
2	0	1	2		< 20	-.1644893858496833	38	1	0	11	2.51	0	0	0	0	0	0	0	0	0	0	0	1668
1	3	1	1		20-34 years	-1.165557309961986	43	0	0	02	2.97	1	0	0	0	0	0	0	0	0	0	0	1669
2	2	0	0		20-34 years	-.7539446498085532	39	0	0	01	2.87	0	0	0	0	0	0	0	0	0	0	0	1670
2	0	1	1		< 20	.696525626861016	43	1	8	07	3	0	0	0	0	0	0	0	0	1	0	1	1671
2	3	0	1		20-34 years	-1.053664272055676	39	0	0	02	2.64	0	0	0	0	0	0	0	0	0	1	0	1672
1	3	1	1		20-34 years	-.474374636764774	36	0	0	07	2.69	0	0	0	0	0	0	0	0	0	0	0	1673
1	3	1	1		< 20	-.75591494640488	39	0	0	02	3.47	0	0	0	0	0	0	0	0	0	0	0	1674
1	0	1	1		20-34 years	1.325694658646373	38	0	1	10	2.62	0	0	0	0	0	0	0	0	0	0	1	1675
2	0	1	1		20-34 years	.1528621871386938	42	0	1	09	3.32	0	0	0	0	0	0	0	0	0	0	0	1676
2		1		11	< 20	2.048685217956125	42	1	8	07	3.14	0	0	0	0	0	0	0	0	0	0	0	1677
2	0	1	1		20-34 years	-.7870011922819007	41	0	1	09	3.2	0	0	1	0	0	0	0	0	0	0	0	1678
2	3	0	0		>= 35	-.6013373772882735	38	0	0	01	1.93	0	0	0	0	0	0	0	0	0	0	0	1679
1	3	1	1		20-34 years	-1.218730081158534	38	0	0	01	2.48	0	0	0	0	0	0	0	0	0	0	0	1680
2	1	1	1		20-34 years	-.4437306426464578	40	0	0	01	3.11	0	0	0	0	0	0	0	0	0	0	0	1681
2	0	1	2		>= 35	1.296452710475414	40	0	0	07	2.5	0	0	0	0	0	0	0	0	0	0	0	1682
2	0	0	1		20-34 years	-1.756082014325564	35	0	0	02	3.16	0	0	0	0	0	0	0	0	0	0	0	1683
1	0	1	1		20-34 years	-.4332468785649505	40	0	0	02	2.45	0	0	0	0	0	0	0	0	1	1	0	1684
1	1	0	0		< 20	-.369501326464646	40	0	0	01	3.17	0	0	0	0	0	0	0	0	0	0	0	1685
1	4	1	4		20-34 years	-.9527616006284645	41	0	0	08	2.83	0	0	0	0	0	0	1	0	0	1	1	1686
2	0	1	1		20-34 years	.4132943123762938	39	1	1	09	3.03	0	0	0	0	0	0	0	0	0	0	0	1687
1	1	1	1		20-34 years	-.6015122262787537	39	0	0	01	2.52	0	0	0	0	0	0	0	0	0	0	0	1688
1	0	1	1		< 20	-.876769617264375	39	0	0	12	4.05	0	0	0	0	0	0	0	0	0	0	0	1689
1	0	0	0		20-34 years	-1.008750407376424	39	0	1	09	3.65	0	0	0	0	0	0	0	0	0	0	0	1690
1	0	1	1		20-34 years	-1.041870422232884	40	0	1	09	2.25	0	0	0	0	0	0	0	0	0	0	0	1691
2	0	1	1		20-34 years	-.6643081433713099	33	0	1	09	2.59	0	0	0	0	0	0	0	0	0	0	0	1692
1	0	1	1		< 20	-1.245370263172765	40	0	0	01	3.01	0	0	0	0	0	0	0	0	0	0	0	1693
2	0	1	1	05	< 20	.6047885534074345	37	1	0	02	3.11	0	0	0	0	0	0	0	0	0	0	0	1694
1	3	0	0		20-34 years	-.9989269512283475	40	0	0	07	2.44	0	0	0	0	0	0	0	0	0	0	0	1695
2	4	1	1		20-34 years	-.1818944385720136	46	0	0	02	2.44	0	0	0	0	0	0	0	0	0	0	0	1696
1	0	0	0		20-34 years	-1.623372912680646	35	0	0	01	2.99	0	0	0	0	0	0	0	0	0	0	0	1697
1	1	1	1		20-34 years	.9875826178212502	34	0	0	01	3.27	0	0	0	0	0	0	0	1	1	1	0	1698
1	0	1	1		20-34 years	-1.310482661048916	37	0	0	01	2.81	0	0	0	0	0	0	0	0	0	0	0	1699
1	4	1	1		20-34 years	-.0495808166094641	28	0	0	01	2.94	0	0	0	0	0	0	0	0				1700
2	2	0	0		20-34 years	-.8470877818099327	31	0	0	02	3.56	0	0	0	0	0	0	0	0	0	0	0	1701
1	1	0	0		20-34 years	-.6133909297703908	47	0	0	06	3.04	0	0	0	0	0	0	0	0	0	0	0	1702
2	0	1	2		20-34 years	-.1715071460635467	37	0	0	02	3.62	0	0	0	0	0	0	0	0	0	0	0	1703
2	0	1	2		20-34 years	1.037860846428115	41	0	1	09	2.98	0	0	0	0	0	0	0	0	0	0	0	1704
1	0	0	0		20-34 years	-1.003559200618342	40	0	0	01	2.17	0	0	0	0	0	0	0	0	1	1	1	1705
2	0	0	1		20-34 years	.0411861452374383	37	0	1	09	3.42	0	0	0	0	0	0	0	0	0	0	0	1706
1	0	1	1		< 20	.6192318156452481	39	0	1	09	3.01	0	0	0	0	0	0	0	0	0	0	0	1707
1	88	0	0		>= 35	-.5392969438363341	31	0	0	01	2.38	1	0	0	0	0	0	0	0	0	0	0	1708
1	0	1	3		< 20	.9034146012825855	36	1	1	09	9.99	0	0	0	0	0	0	0	0	0	0	0	1709
2	0	1	4		20-34 years	.1035224987137088	42	1	0	02	2.64	0	0	0	0	0	0	0	0	0	1	1	1710
1	0	1	1		20-34 years	-1.229857706638745	41	0	0	02	3.56	0	0	0	0	0	0	0	0	0	0	0	1711
2	0	1	6		20-34 years	.2319464646729687	39	1	1	09	3.05	0	0	0	0	0	0	0	0	0	0	0	1712
1	0	1	1		20-34 years	-.8769777702995583	38	0	0	01	3.1	0	0	0	0	0	0	0	0	0	0	0	1713
1	7	0	0		20-34 years	-1.348380019559405	33	0	0	01	2.52	0	0	0	0	0	0	0	0	0	0	0	1714
1	1	1	1		20-34 years	-.43254424920745	38	0	0	01	2.76	0	0	0	0	0	0	0	0	0	0	0	1715
2	3	0	0		20-34 years	-1.11268001588715	40	0	0	12	2.58	0	0	0	0	0	0	0	0	0	0	0	1716
2	0	1	1		20-34 years	-1.370569250576948	36	0	0	01	1.99	0	0										1717
1	3	0	0		20-34 years	-.5066556167697888	40	0	0	01	2.67	0	0	0	0	0	0	0	0	0	0	0	1718
1	1	1	1		20-34 years	-1.032893108995375	38	0	0	01	2.64	0	0	0	0	0	0	0	0	0	0	0	1719
1	3	1	1		>= 35	-.5606489659433104	36	0	0	01	2.39	0	0	0	0	0	0	0	0	0	0	0	1720
2	0	1	1		20-34 years	-.2529075003798124	40	0	0	01	3.1	0	0	0	0	0	0	0	0	0	0	0	1721
1	0	1	1		20-34 years	1.154778738794492	44	0	1	09	2.76	0	0	0	0	0	0	0	0	0	0	0	1722
1	0	1	1		20-34 years	-.2115762740264558	43	1	0	02	4.09	0	0	0	0	0	0	0	0	0	0	0	1723
1	3	1	1		20-34 years	-1.335801842536406	40	0	0	04	3.21	0	1	0	0	0	0	0	0	0	0	0	1724
1	0	1	6		20-34 years	2.542491586415236	37	0	1	09	2.42	0	0	0	0	0	0	0	0	0	0	0	1725
2		1		08	< 20	.7258194803105523	39	1	0	02	3.7	0	0	0	0	0	0	0	0	0	0	0	1726
2	0	1	5		20-34 years	.0656453468220769	39	1	1	09	3.15	0	0	0	0	0	0	0	0	0	0	0	1727
2	0	1	1		20-34 years	-1.329441492377125	36	0	0	01	2.68	1	0	0	0	0	0	0	0	0	0	0	1728
1	2	1	1		20-34 years	-.2198509579064649	40	1	1	09	2.37	0	0	0	0	0	0	0	0	0	0	0	1729
2	0	1	1		< 20	.7511718206231709	39	1	0	02	2.77	0	0	0	0	0	0	0	0	0	0	0	1730
1	0	0	0		>= 35	-.8059600236101091	39	0	0	01	3.38	0	1	0	0	0	0	0	1	1	0	1	1731
2	0	1	1		20-34 years	-.4047466697982272	42	0	1	09	3.66	0	0	0	0	0	0	0	0	0	0	0	1732
1	3	1	1		20-34 years	-.9520670013847587	34	0	0	01	2.95	0	0	0	0	0	0	0	0	0	0	0	1733
1	3	1	1		20-34 years	.0304370947922013	38	0	0	06	2.9	0	0	0	0	0	0	0	0	0	0	0	1734
1	0	1	1		< 20	-.1608303078641579	44	1	1	09	3.79	0	0	0	0	0	0	0	0	0	0	0	1735
2	0	0	1		20-34 years	-.4594839906255554	37	0	1	09	2.62	0	0	0	0	0	0	0	0	0	0	0	1736
2	0	0	1		20-34 years	.053665209377688	40	0	0	01	2.78	0	0	0	0	0	0	0	0	0	0	0	1737
1	0	1	1		20-34 years	-1.082998180432708	38	0	0	02	3.31	0	0	0	0	0	0	0	0	0	0	0	1738
1	0	1	1		20-34 years	-1.299398126826527	41	0	0	01	2.43	0	0	0	0	0	0	0	0	0	0	0	1739
2	0	1	2		>= 35	.0046184241817615	40	0	0	01	3.2	0	0	0	0	0	0	0	0	0	0	0	1740
2	1	1	1		>= 35	.0740138204287986	47	0	0	08	2.55	0	0	0	0	0	0	0	0	0	0	0	1741
1	0	1	6		20-34 years	2.377737453613022	40	0	1	09	2.86	0	0	0	0	0	0	0	0	0	0	0	1742
1	88	1	1		20-34 years	-.1366984951832002	38	0	0	07	2.72	0	0	0	0	0	0	0	0	0	0	0	1743
1	0	1	1		20-34 years	-.5520931770340606	37	0	8	07	3.35	0	0	0	0	0	0	0	0	0	0	0	1744
2	3	1	1		20-34 years	-.9699047191519599	42	0	0	01	2.83	0	0	0	1	1	1	1	0	1	1	0	1745
1	0	1	1		< 20	.3078492250112134	38	0	1	09	2.19	0	0	0	0	0	0	0	0	0	0	0	1746
1	3	1	1		< 20	-.1062938201922123	40	1	1	09	2.53	0	0	0	0	0	0	0	0	0	0	0	1747
2	3	0	0		20-34 years	-1.286498021372588	32	0	8	07	3.34	0	0	0	0	0	0	0	0	0	0	0	1748
2		1		05	< 20	-.1537078388063813	38	1	0	02	3.28	0	0	0	0	0	0	0	0	0	0	0	1749
1	4	1	1		20-34 years	-.7870011922819007	37	0	0	01	2.73	0	0	0	0	0	0	0	0	0	0	0	1750
1	0	1	1		< 20	-1.577145740822691	40	1	0	01	2.85	0	0	0	0	0	0	0	0	0	0	0	1751
1	0	1	1		20-34 years	.3396439572959969	39	1	0	01	2.56	0	0	0	0	0	0	0	0	0	0	0	1752
2	4	1	1		< 20	-1.053664272055676	34	1	0	01	1.68	0	0	0	0	0	0	0	0	0	0	0	1753
2	3	1	1		20-34 years	.5317723019339846	40	0	0	01	2.72	0	0	0	0	0	0	0	1	0	0	0	1754
1	0	1	1		20-34 years	.3426578758915598	40	0	1	09	2.95	0	0	0	0	0	0	0	0	0	0	0	1755
1	1	0	1		20-34 years	.0513450851626668	23	0	0	01	1.42	0	0	0	0	0	0	0	0	0	0	0	1756
1		1		09	< 20	.4366595028908446	41	1	0	01	2.4					0	0	0	0	0	0	0	1757
1							40	1	1	09	2.99	0	0	0	0	0	0	0	0	0	0	0	1758
1	0	1	1		< 20	.2784067745289655	35	1	1	08	2.25	0	0	0	0	0	0	0	0	0	0	0	1759
2	3	1	1		20-34 years	.0643945964241702	39	0	1	09	2.28	0	0	0	0	0	0	0	0	0	0	0	1760
2	3	1	1		20-34 years	-1.218730081158534	37	0	0	01	2.29	0	0	0	0	0	0	0	0	0	0	0	1761
1	0	0	0		20-34 years	-.7087743173787153	38	0	0	01	1.96	0	0	0	0	0	0	0	0	0	0	0	1762
2	0	1	1		20-34 years	.1528621871386938	38	0	0	01	2.94	0	0	0	0	0	0	0	0	0	0	0	1763
1	2	0	1		>= 35	-.9989269512283475	45	0	0	02	3.33	0	0	0	0	0	0	0	0	0	0	0	1764
1	2	1	1		< 20	-.744842048477572	41	1	0	01	3.05	0	0	0	0	0	0	0	0	0	0	0	1765
2	3	1	1		20-34 years	-1.019834941598813	39	0	0	01	2.76	0	0	0	0	0	0	0	0	0	0	0	1766
1	0	0	1		20-34 years	-.7322638714545726	39	0	1	09	2.8	0	0	0	0	0	0	0	0	0	0	0	1767
1	0	1	2		20-34 years	1.234140672464038	39	0	1	09	3.82	0	0	0	0	0	0	0	0	0	0	0	1768
2		1		09	< 20	.3594583249102303	37	1	0	02	3.23	0	0	0	0	0	0	0	0	0	0	0	1769
1		1		07	< 20	.3476984644467251	40	1	1	09	2.6	0	0	0	0	0	0	0	1	1	0	1	1770
1	3	1	1		20-34 years	1.434852291259086	43	0	1	11	3.47	0	0	0	0	0	0	0	0	0	0	0	1771
1	3	0	0		20-34 years	.0759947961177848	39	0	0	01	3.64	0	0	0	0	0	0	0	0	0	0	0	1772
2	0	1	1		20-34 years	-.876769617264375	46	0	0	01	3.05	0	0	0	0	0	0	0	0	0	0	0	1773
1	3	1	1		20-34 years	-1.019834941598813	41	0	0	09	2.99	0	0	0	0	0	0	0	0	0	0	0	1774
2	3	0	0		20-34 years	-.5213404958830608	40	0	0	01	2.67	0	0	0	0	0	0	0	0	0	0	0	1775
1	88	0	1		20-34 years	-1.299076198395588	34	0	0	01	3.09	0	1	0	0	0	0	0	1	0	0	1	1776
1	0	1	1		< 20	-.7039323464524754	42	0	0	02	2.86	0	0	0	0	0	0	0	0	0	0	0	1777
2	0	0	0		20-34 years	-.9260734384281928	35	0	0	07	2	0	0	0	0	0	0	0	0	0	0	0	1778
1	0	1	3		20-34 years	-.0387390032145562	42	1	1	09	3.57	0	0	0	0	0	0	0	0	0	0	0	1779
2	88	1	1		20-34 years	.2999763390858582	38	0	0	01	2.76	0	0	0	0	0	0	0	0	0	0	0	1780
1							37	1	8	07	2.5	0	0	0	0	1	0	0	0	0	0	0	1781
2	0	1	4		20-34 years	1.634135109869252	41	0	1	09	2.83	0	0	0	0	0	0	0	0	0	0	0	1782
2	1	1	3		< 20	-.3225354673463594	43	1	8	07	2.85	0	0	0	0	0	0	0	0	0	0	0	1783
2	1	0	0		20-34 years	-1.289574670678451	37	0	0	01	2.96	0	0	0	0	0	0	0	1	1	0	0	1784
1	3	0	0		>= 35	-.2101938311118555	41	0	0	09	2.5	0	0	0	0	0	0	0	0	0	0	0	1785
2	3	0	1		20-34 years	-.4594839906255554	38	0	1	09	1.9	0	0	0	0	0	0	0	0	0	0	0	1786
1	2	1	1		20-34 years	-.6732697763244947	37	0	0	01	2.52	0	0	0	0	0	0	0	0	0	0	0	1787
1	3	0	0		20-34 years	-1.493074511618331	34	0	0	01	2.01	0	0	0	0	0	0	0	0	0	0	0	1788
1							40	1	8	07	2.97	0	0	0	0	0	0	0	0	0	0	0	1789
1	0	1	1		20-34 years	.2347100794623371	40	1	1	09	3.12	0	0	0	0	0	0	0	0	0	0	0	1790
1	0	1	1		20-34 years	-1.577145740822691	30	0	0	06	2	0	0	0	0	0	0	0	0	0	0	0	1791
1	0	0	0		20-34 years	.3092343198524652	30	0	0	01	2.93	0	0	0	0	0	0	0	0	1	1	1	1792
2	88	1	1		20-34 years	-1.341235342199916	41	0	0	01	2.46	0	0	0	0	0	0	0	0	0	0	0	1793
1	3	1	1		20-34 years	-1.205503441474091	35	0	0	01	2.19	0	0	0	0	0	0	0	0	0	0	0	1794
2	3	0	0		20-34 years	-1.245370263172765	41	0	0	02	2.97	0	0	1	1	1	0	0	0	0	0	0	1795
1	0	1	1		20-34 years	.1286600141909534	37	1	0	02	2.98	0	0	0	0	1	0	0	0	0	0	0	1796
1	4	1	1		20-34 years	-.6114963172135022	34	0	0	09	3.4	0	0	0	0	0	0	0	0	0	0	0	1797
1	3	0	1		20-34 years	-.7322638714545726	40	0	0	01	3.42	0	0	0	0	0	0	0	0	0	0	0	1798
1	1	1	1	07	< 20	.0461094925098096	38	1	0	02	3.17	0	0	0	0	0	0	0	0	0	0	0	1799
1	1	1	1		20-34 years	-.8470877818099327	37	0	1	09	3.21	0	0	0	0	0	0	0	0	0	0	0	1800
2	1	0	1		20-34 years	-.0934763240418845	44	0	0	01	2.26	1	0	1	0	0	0	0	0	0	0	0	1801
1	0	1	5		20-34 years	-.0710435439203024	38	0	1	09	3.51	1	1	1	0	0	0	0	0	0	0	0	1802
1	1	0	0		< 20	-.4066066965507197	37	0	0	01	2.64	0	0	0	0	0	0	0	0	0	0	0	1803
1	0	0	0		20-34 years	-1.09353109375435	28	0	1	08	2.9	0	0	0	0	0	0	0	0	0	0	0	1804
1							41	1	1	09	3.01	0	0	0	0	0	0	1	1	1	0	1	1805
1	3	1	1		20-34 years	-1.104600770046879	36	0	0	02	2.45	0	0	0	0	0	0	0	0	0	0	0	1806
2	3	1	1		20-34 years	.004981734309986	36	0	0	01	2.74	0	0	0	0	0	0	0	0	0	0	0	1807
1	4	1	1		20-34 years	-.8396642471783011	34	0	0	01	2.76	0	0	0	1	1	0	0	1	1	0	0	1808
2	0	1	1		20-34 years	-.4047466697982272	31	0	0	02	2.35	0	0	0	0	0	0	0	0	0	0	0	1809
1	3	1	3		20-34 years	.9163295646663844	44	0	1	11	2.93	0	0	0	0	0	0	0	0	0	0	0	1810
2	2	1	0		20-34 years	-1.286498021372588	39	0	0	01	3.09	0	0	0	0	0	0	0					1811
2	1	1	2		20-34 years	-.0661745315105756	39	0	8	04	2.6	0	0	0	0	0	0	0	0	0	0	0	1812
2	0	0	0		20-34 years	-.4993508123242294	39	0	0	11	3.08	0	0	0	0	0	0	0	0	0	0	0	1813
2	2	0	0		20-34 years	-.14076668037219	34	0	0	01	2.71	0	0	0	0	0	0	0	0	0	0	0	1814
2	0	1	1		20-34 years	-.8707356351254619	42	0	0	01	2.97	0	0	0	0	0	0	0	0	0	0	0	1815
1	4	1	1		20-34 years	.0797592890945421	41	0	0	01	3.08	0	0	1	0	0	0	0	0	0	0	0	1816
1	0	1	1		< 20	.0856646379078391	38	1	1	09	3.52	0	0	0	0	0	0	0	0	0	0	1	1817
2	3	1	1		20-34 years	-.6612508096467737	38	0	0	02	3.3	0	0	0	0	0	0	0	0	0	0	0	1818
2	0	1	1		20-34 years	-.3369787295841728	40	0	0	02	2.92	0	0	0	0	0	0	0	0	0	0	0	1819
2	0	1	1		< 20	-.897712603500492	38	1	0	01	2.09	0	0	0	0	0	0	0	0	0	0	0	1820
1							43	1	0	02	2.41	0	0	0	0	0	0	0	0	0	0		1821
2	0	1	1		20-34 years	-.2605231088337287	38	0	0	01	2.89	0	0	0	0	0	0	0	0	0	0	0	1822
2	0	1	1		20-34 years	-1.786066923851642	41	0	0	01	2.8	0	0	0	0	0	0	0	0	0	0	0	1823
2	3	0	1		20-34 years	-1.217448840511456	41	0	0	01	2.71	0	0	0	0	0	0	0	0	0	0	0	1824
1	0	1	4		20-34 years	-.286331056418907	31	0	0	09	2.57	0	0	0	0	0	0	0	0	0	0	0	1825
1	0	1	1		< 20	-.3018006341454257	36	1	0	01	1.76	0	0	0	0	0	0	0	0	0	0	0	1826
2	3	1	1		20-34 years	-.6101065374906	33	0	0	01	2.53	0	0	0	0	0	0	0	0	0	0	0	1827
2	0	1	1		20-34 years	-.9076941215911907	41	0	0	02	3.76	0	0	0	0	0	0	0	0	0	0	0	1828
2	0	1	1		< 20	-1.415526206514023	38	0	0	01	2.64	0	0	0	0	0	0	0	0	0	0	0	1829
2	0	1	1		20-34 years	-.6447467160830648	34	0	0	01	2.33	0	0	0	0	0	0	0	0	0	0	0	1830
2	0	1	2		20-34 years	2.591441123035436	40	0	0	01	3.4	0	0	0	0	0	0	0	0	0	0	0	1831
2	0	0	1		20-34 years	-1.356709832906872	42	0	0	01	2.96	0	0	0	0	0	0	0	0	0	0	0	1832
2	0	1	1		20-34 years	-1.370569250576948	38	0	0	02	3.69	0	0	0	0	0	0	0	1	0	0	0	1833
1	0	1	1		20-34 years	.8626777880972331	33	0	0	01	3.27	0	0	0	0	0	0	0	1	1	1	1	1834
2	0	1	1		20-34 years	1.097846491032464	33	0	0	01	1.54	0	0	0	0	0	0	0	1	0	0	0	1835
1		1		08	< 20	1.215974127126624	39	1	8	07	2.94	0	0	0	0	0	0	0	0	0	0	0	1836
2	0	1	1		20-34 years	-.5197437373231194	38	0	1	09	2.93	0	0	0	0	0	0	0	0	0	0	0	1837
2	3	0	1		20-34 years	-.9787071833989895	36	0	1	09	3.08	0	0	0	0	0	0	0	0	0	0	0	1838
1	0	1	1		< 20	-.7322638714545726	40	1	0	04	2.34	0	0	0	0	0	0	0	0	0	0	0	1839
1							40	1	0	01	2.86	0	0	0	0	0	0	0	0	0	0	0	1840
1	0	1	1		20-34 years	1.477097928821239	40	0	0	01	2.53	0	0	0	0	0	0	0	0	0	0	0	1841
2	1	0	1		>= 35	-.8350993056778054	40	1	0	06	1.82	0	0	0	0	0	0	0	0	0	0	0	1842
1	1	1	1		< 20	.1980673921142966		0	0	02	3.1	1	0	0	0	0	0	0	1	1	0	0	1843
2	0	1	1		< 20	-1.053664272055676	40	0	0	01	2.51	0	0	0	0	0	0	0	0	0	0	0	1844
2	3	1	3		20-34 years	-1.103906170803173	39	1	1	09	3.78	0	0	1	0	0	0	0	0	0	0	0	1845
2	7	1	1		20-34 years	-.615944638409063	39	0	0	01	2.71	0	0	0	0	0	0	0	0	0	0	0	1846
1	3	1	1		20-34 years	-.8900312528144695	40	0	0	01	2.91	0	0	0	0	0	0	0	0	0	0	0	1847
2	0	1	1		20-34 years	-.9918253450276553	37	0	0	02	2.83	0	0	0	0	0	0	0	0	0	0	0	1848
2	0	1	3		< 20	.7985052543446612	36	1	0	02	1.92	0	0	0	0	0	0	0	0	0	0	0	1849
1	0	1	1		< 20	-1.041870422232884	41	1	0	01	2.32	0	0	0	0	0	0	0	0	0	0	0	1850
1	0	1	1		20-34 years	1.651955350024977	39	0	0	08	2.67	0	0	0	0	0	0	0	0	0	0	0	1851
1	0	0	1		20-34 years	.4045204672923171	41	0	0	01	2.89	0	0	0	0	0	0	0	0	0	0	0	1852
1	3	0	0		20-34 years	-.9237354763826616	41	1	1	09	3.52	0	0	0	0	0	0	0	0	0	0	0	1853
1	88	1	1		20-34 years	-.2117797421799888	39	0	0	01	3	0	0	0	0	1	0	0	0	0	0	0	1854
2	0	1	1		20-34 years	-.2930267890614491	41	0	0	07	2.34	0	0	0	0	0	1	0	0	0	0	0	1855
2	0	1	1		< 20	-.3636189115984035	39	0	0	01	3.06	0	0	0	0	0	0	1	1	1	1	0	1856
2	0	0	0		20-34 years	-.9989269512283475	38	0	0	02	3.81	0	0	0	0	0	0	0	0	0	0	0	1857
1	0	1	1		20-34 years	.2299850619910867	39	0	0	01	2.75	1	0	0	0	0	0	0	0	0	0	0	1858
2	1	0	0		20-34 years	-.5636005083605025	40	0	1	09	3.21	0	0	0	0	0	0	0	0	0	0	0	1859
1	0	1	1		< 20	-1.493074511618331	39	0	1	09	3.3	0	0	0	0	0	0	0	0	0	0	0	1860
1	0	1	1		< 20	-.5318734092047026	0	1	0	05	3.24	0	0	0	0	0	0	0	0	0	0	0	1861
2	0	1	1		20-34 years	-.9388403617003156	39	0	0	01	3.27	0	0	0	0	0	0	0	0	0	0	0	1862
1	0	1	1		20-34 years	-.897712603500492	38	0	1	09	2.92	0	0	0	0	0	0	0	0	0	0	0	1863
1	7	0	0		< 20	-.5950366480385973	41	0	0	02	2.84	0	0	0	0	0	1	1	1	1	0	0	1864
2	3	1	1		20-34 years	-1.099857139474352	37	0	0	02	2.15	0	0	0	0	0	0	0	0	0	0	0	1865
1	0	1	2	10	< 20	-.6714097495720023	40	1	0	02	2.76	0	0	0	0	0	0	0	0	0	0	0	1866
1	3	1	6		>= 35	.0830354476140876	39	1	1	09	3.05	0	0	0	0	0	0	0	0	0	0	0	1867
1	0	1	1		>= 35	-.0587179718216652	40	0	0	01	2.37	0	0	0	0	0	0	0	0	0	0	0	1868
2	3	1	1		20-34 years	-.7410377165385491	42	0	0	01	3.2	0	0	0	0	0	0	0	0	0	0	0	1869
1	0	1	1		< 20	1.936299971212978	0	1	0	01	3.47	0	0	0	0	0	0	0	0	0	0	0	1870
1	3	1	1		20-34 years	-.9520670013847587	35	0	0	01	2.93	0	0	0	0	0	0	0	0	0	0	0	1871
2	1	1	1		20-34 years	.1966952560560985	0	0	0	01	2.25	1	0	0	0	0	0	0	0	0	0	0	1872
2	0	1	4		20-34 years	.6423774981386824	39	1	1	09	3.87	0	0	0	0	0	0	0	0	0	0	0	1873
1	0	1	1		< 20	.9464548596214266	40	1	0	02	3.02	0	0	0	0	1	0	0	0	0	0	1	1874
1	4	1	1		20-34 years	.2108636253120231	39	0	1	09	3.11	0	0	0	0	0	0	0	0	0	0	0	1875
2	0	1	2		< 20	-.8048891779135515	40	1	0	02	2.35	0	0	0	0	0	0	0	0	0	0	0	1876
1	3	1	1		20-34 years	.004981734309986	39	0	1	09	3.25	0	0	0	0	0	0	0	0	0	0	0	1877
2		1		11	20-34 years	2.132599920100361	39	1	1	09	2.46	0	0	0	0	0	0	0	0	0	0	0	1878
1	0	1	1		< 20	.5575022636474321	39	1	0	02	2.67	0	0	0	0	0	0	0	1	1	1	0	1879
2	1	0	0		20-34 years	.1656206234623687	43	0	0	01	2.74	0	0	1	0	0	0	0	0	0	0	0	1880
1	0	1	1		< 20	-.4669511021331425	32	0	0	02	4.2	0	0	0	0	0	0	0	0	0	0	0	1881
1	0	1	1		20-34 years	1.25245192764208	39	0	1	09	2.87	0	0	0	0	0	0	0	0	0	0	0	1882
2	0	1	4		20-34 years	2.132060552949522	40	1	1	09	3.74	0	0	0	0	0	0	0	1	1	1	0	1883
1	2	1	1		20-34 years	-.8163351006589329	42	0	1	09	3.71	0	0	0	0	0	0	0	0	0	0	0	1884
1	0	1	3		< 20	1.583850623450123	37	1	1	09	2.84	0	0	0	0	0	0	0	0	0	0	0	1885
1		1		07	< 20	.4243377936184308	39	1	0	01	2.2	0	0	0	0	0	0	0	1	1	1	1	1886
1	0	1	1		20-34 years	-.2639046823445061	42	0	0	02	2.67	0	0	0	0	0	0	0	0	0	0	0	1887
2	2	1	1		20-34 years	-.3369787295841728	40	0	0	01	3.23	1	0	0	0	0	0	0	0	0	0	0	1888
1	3	1	1		20-34 years	1.594958493833616	33	1	0	01	3.62	0	0	0	0	0	0	0	0	0	0	0	1889
1	0	1	1		>= 35	-.3654789383508962	39	0	1	09	3.8	0	0	0	0	0	0	0	0	0	0	0	1890
1	1	1	1		< 20	-.4047466697982272	33	1	0	02	2.48	0	0	0	0	0	0	0	0	0	0	0	1891
2	1	1	1		20-34 years	-.9915034165967159	35	0	0	01	2.34	0	0	0	0	0	0	0	0	0	0	0	1892
1	3	1	1		20-34 years	-1.033444504226318	34	0	0	01	2.25	0	0	0	0	0	0	0	0	0	0	0	1893
2	0	1	1		20-34 years	-.2958509713843492	45	0	0	01	2.64	0	0	0	0	0	0	0	0	0	0	0	1894
2	3	1	1		20-34 years	.1657628514085504	39	0	0	01	2.99	0	0	0	0	0	0	0					1895
1	1	1	2		20-34 years	-.0097511819464042	40	0	0	06	4.55	0	0	0	0	0	0	0	0	0	0	0	1896
2	0	1	1		20-34 years	-.6999099583387255	41	0	0	02	3.66	0	0	0	0	0	0	0	0	0	0	0	1897
2	0	1	1		20-34 years	.1055034744026951	38	0	0	02	2.81	1	0	1	0	0	0	0	0	0	1		1898
2	0	1	1		20-34 years	-.5819831655236861	31	0	0	01	3.79	0	0	0	0	0	0	0	0	0	0	0	1899
1	1	1	1		20-34 years	.0528491136243505	40	0	1	09	3.76	0	0	0	0	0	0	0	0	0	0	0	1900
2	3	1		09	< 20	.1369398806437221	42	1	1	09	3.05	0	0	0	0	0	0	0	0	0	0	0	1901
1	3	0	0		20-34 years	-1.053664272055676	42	0	0	01	3.51	0	0	0	0	0	0	0	1	1	1	0	1902
2		1		07	< 20	-.5166154784118104	34	1	8	06	1.48	0	0	0	0	0	0	0	0	0	0	0	1903
1	4	1	2		20-34 years	-.7136697620494439	39	0	0	04	2.78	0	0	0	0	0	0	0	0	0	0	0	1904
1	2	1	1		20-34 years	-.474374636764774	40	0	0	01	2.42	0	0	1	0	0	0	0	0	0	0	0	1905
2	0	1	1		20-34 years	-.7619457069090146	37	0	0	01	3.38	0	0	0	0	0	0	0	0	0	0	0	1906
1	3	1	1		20-34 years	.0738039116032522	40	0	8	07	3.31	0	0	0	0	0	0	0	0	0	0	0	1907
2	1	1	1		20-34 years	-1.019834941598813	41	0	0	01	2.88	0	0	0	0	0	0	0	0	0	0	0	1908
2	0	0	0		>= 35	-1.286498021372588	39	0	0	01	2.44	0	0	0	0	0	0	0	0	0	1	0	1909
2	0	0	0		20-34 years	-1.774362945642436	31	0	0	01	2.73	0	0	0	0	0	0	0	0	0	0	0	1910
1	0	1	1		< 20	-.7619457069090146	39	0	0	01	2.2	0	0	0	0	0	0	0	0	0	0	0	1911
2	1	1	1		20-34 years	-.7341400973859973	38	0	8	02	2.38	0	0	0	0	0	0	0	0	0	0	0	1912
1	0	1	1		20-34 years	1.299963889057744	38	0	0	01	3.23	1	0	0	0	0	0	0	0	0	1	1	1913
2	4	1	1		20-34 years	-.4872815700347782	40	0	0	02	2.94	0	0	0	0	0	0	0	0	0	0	0	1914
2	0	1	1	02	< 20	-1.370569250576948	39	1	1	09	3.84	0	0	0	0	0	0	0	0	0	0	0	1915
2	0	1	2		20-34 years	.7142381249232469	39	0	0	07	2.94	0	0	0	0	0	0	0	0	0	0	0	1916
1	2	1	1		20-34 years	1.843164869325394	40	0	1	08	3.02	0	0	0	0	0	0	0	0	0	0	0	1917
1	0	1	1		< 20	.0400538909598202	40	1	0	01	2.39	0	0	0	0	0	0	0	0	0	0	0	1918
2	0	1	1		20-34 years	.1258963994015851	36	0	0	01	2.47	0	0	0	0	0	0	0	0	0	0	0	1919
1	0	1	1		20-34 years	-.9098181296239277	42	1	0	07	3.85	0	0	0	0	0	0	1	0	0	0	0	1920
2	0	1	2	10	< 20	-.4311524656234583	43	1	0	02	2.68	1	0	0	0	0	0	0	0	0	0	0	1921
1	0	1	1		< 20	-.1710596080561691	41	0	0	02	3.3	0	0	0	0	0	0	0	0	0	0	0	1922
1	3	1	1		< 20	-.2117797421799888	38	0	0	07	3.37	0	0	0	0	0	0	0	0	0	0	0	1923
2							42	0	0	01	2.11	0	0	0	0	0	0	0	0	0	0	0	1924
2	1	1	1		< 20	-.16723147988602	43	1	0	01	3.38	0	0	0	0	0	0	0	0	0	0	0	1925
1	7	1	1		20-34 years	-.7322638714545726	43	0	0	01	2.46	0	0	0	0	0	0	1	0	0	0	0	1926
2		1		05	< 20	-.0840994096548456	44	1	1	09	3.66	0	0	0	0	0	0	0	0	0	0	0	1927
1	7	1	1		20-34 years	-.0228158450992368	44	0	1	09	2.97	0	0	0	0	0	0	0	0	0	0	0	1928
1		0			< 20	-.6345684605765095	33	1	8	07	2.1	0	0	0	0	0	0	0	0	0	0	0	1929
1	3	1	1		20-34 years	-1.071552257687326	38	0	0	01	3.07	0	0	0	0	0	0	0	0	0	0	0	1930
2	0	1	1		20-34 years	-.7257412959815625	41	0	0	02	2.53	0	0	0	0	0	0	0	0	0	0	0	1931
1	3	0	0		20-34 years	-1.095576357455707	36	0	0	02	3.25	0	0	0	0	0	0	0	0	0	0	0	1932
1	0	1	1	03	< 20	-.1567851836889543	38	0	1	09	3.09	0	0	0	0	0	0	0	0	0	0	0	1933
2	88	0	1		20-34 years	-.746046591251609	40	0	1	11	3.13	0	0	0	0	0	0	0	0	0	0	0	1934
1	0	1	1		< 20	.1975853517999999	40	1	0	01	2.73	0	0	0	0	0	0	0	0	0	0	0	1935
2		1		05	< 20	.0730884192687198	39	1	0	02	2.49	0	0	0	0	0	0	0	0	0	0	0	1936
1	0	0	0		20-34 years	-.9520670013847587	39	0	0	07	3.09	0	0	0	0	0	0	0	0	0	0	0	1937
2	3	1	1		20-34 years	-.8368584816179216	37	0	1	09	3.04	0	0	0	0	0	0	0	0	0	0	0	1938
2	2	0	1		20-34 years	-.2643522203518837	32	0	0	01	2.4	0	0	0	0	0	0	0	0				1939
2	7	1	1		20-34 years	.1275098468260753	38	0	0	01	3.76	0	0	0	0	0	0	0	0	0	0	0	1940
2	1	1		06	< 20	-.2688915824404502		1	0	02	3.39	0	0	0	0	0	0	0	0	0	0	0	1941
2	1	0	0		20-34 years	-.7261470703993305	44	0	0	12	3.57	0	0	0	0	0	0	0	0	0	0	0	1942
1	0	1	1		20-34 years	-1.013718140543571	40	0	0	02	4.18	0	0	0	0	0	0	0	0	0	0	0	1943
2	3	1	1		20-34 years	-.7067559437179598	40	0	0	07	3.3	0	0	0	0	0	0	0	0	0	0	1	1944
2	0	1	1		< 20	-.9608408464687354	40	0	0	01	2.51	0	0	0	0	0	0	1	1	1	0	0	1945
1	0	1	1		20-34 years	-.7132334095991784	40	0	0	06	2.92	0	0	0	0	0	0	0	0	0	0	0	1946
2	88	0	0		20-34 years	-1.370569250576948	32	0	0	01	2.79	0	0	0	0	0	0	0	0	0	0	0	1947
2		1		07	< 20	1.314303261539269	35	1	0	02	3.5	0	0	0	0	0	0	0	1	0	0	0	1948
2	3	1	4		20-34 years	1.356191293843434	40	0	1	09	2.62	0	0	1	0	0	0	0	0	0	0	0	1949
2	2	1	1		20-34 years	-1.019834941598813	36	0	0	02	3.04	0	0	0	0	0	0	1	1	1	0	1	1950
2	3	1	1		20-34 years	.6028438297870856	43	0	0	01	2.81	0	0	0	0	0	0	0	0	0	0	0	1951
1	0	1	1		< 20	-.4806661588344809	38	1	0	01	2.89	0	1	0	0	0	0	0	0	0	0	0	1952
2	3	0	1		20-34 years	-.9363136534056612	43	0	1	09	3.7	0	0	0	0	0	0	0	0	0	0	0	1953
1	2	0	0		20-34 years	-.849143504493125	39	0	0	01	2.7	1	0	0	0	0	0	0	0	0	0	0	1954
1	0	0	0		20-34 years	-1.842527579949389	41	0	0	08	2.72	0	0	0	0	0	0	0	0	0	0	0	1955
2	0	1	1		< 20	-.8693810784983947	39	1	0	02	2.67	0	0	0	0	0	0	0	0	0	0	0	1956
2	0	1	2		20-34 years	.3411040972856817	39	0	1	09	3	0	0	0	0	0	0	0	0	1	0	0	1957
1	3	1	1		< 20	.1994238677924955	39	1	1	09	2.91	0	0	0	0	0	0	0	0	0	0	0	1958
2	0	1	1		20-34 years	-.8470877818099327	41	0	0	01	2.82	0	0	0	0	0	0	0	0	0	0	0	1959
2	2	1	1		20-34 years	-.5392969438363341	37	0	0	01	2.25	0	0	0	0	0	0	0	0	0	0	0	1960
1	0	1	2		< 20	.5772977556281006	38	1	8	07	2.48	0	0	0	0	0	0	0	0	0	0	0	1961
1	7	1	1		20-34 years	-1.011505128251347	44	0	0	01	3.75	1	1	1	1	1	1	1	1	1	0	0	1962
1	1	1		08	< 20	.5363179838358798	39	1	0	08	2.91	0	0	0	0	0	0	0	0	0	0	0	1963
1	1	1		07	< 20	-.5223280225297821	40	1	8	07	3.07	0	0	0	0	0	0	0	0	0	0	0	1964
1	0	1	1		20-34 years	-.8470877818099327	36	0	8	07	2.84	0	0	0	0	0	0	0	1	0	0	0	1965
1	3	1	1		< 20	-.0513171802375557	39	0	0	02	3.88	0	0	0	0	0	0	0	0	0	0	0	1966
1		1		12	20-34 years	1.969191043177134	38	1	1	09	2.85	0	0	0	0	0	0	0	0	0	0	0	1967
1	3	1	1		20-34 years	-.5930028790591573	39	0	0	01	2.05	0	0	0	0	0	0	0	0	0	0	0	1968
1	0	1	1		20-34 years	-.2958509713843492	38	0	0	06	4.4	0	0	0	0	0	0	0	0	0	0	0	1969
2	3	1		09	< 20	-.3777872808543282	33	1	0	07	2.91	0	0	0	0	0	0	0	0	0	0	0	1970
1	0	1	1		< 20	-.0470256093777753	41	0	0	11	4.42	0	0	0	0	0	0	0	0	0	0	0	1971
1	0	1	1		< 20	-.2529075003798124	41	1	0	09	3.49	0	0	0	1	0	0	0	0	0	0	0	1972
1	7	1	6		20-34 years	2.225898284194608	36	0	1	09	2.39	0	0	0	0	0	0	0	0	0	0	0	1973
1	0	1	4		20-34 years	.7810375512240419	38	0	0	02	2.91	1	0	0	0	0	0	0	0	0	0	0	1974
2	0	1	1		20-34 years	-.1938232942267155	39	0	0	01	2.88	0	0	0	0	0	0	0	0	0	0	0	1975
2	4	1	6		20-34 years	-1.4114471537342	39	0	1	11	2.16	0	0	0	0	0	0	0	0	0	0	0	1976
2	1	0	1		20-34 years	-.7382829956636255	42	0	0	01	2.52	0	0	0	0	0	0	0	0	0	0	0	1977
1	0	1	1		< 20	-.4049153535628534	41	0	0	01	2.96	0	0	0	0	0	0	0	0	0	0	1	1978
2	7	1	1		< 20	.0468121218673101	34	1	0	02	3.16	0	0	0	0	0	0	0	0	0	0	0	1979
2	0	1	6		20-34 years	2.182412815416246	42	1	1	09	2.31	0	1	0	0	0	0	0	0	0	0	0	1980
1	0	1	2		< 20	.1041810671663845	39	1	1	09	3.31	0	0	0	1	1	1	0	0	0	0	0	1981
1	3	1	1		20-34 years	-.0758443733006299	39	0	0	01	2.57	0	0	0	0	0	0	0	0	0	0	0	1982
2	0	1	6		< 20	1.626649524920706	39	0	1	09	2.91	0	0	1	0	0	0	0	0	0	0	0	1983
1	3	1	6		20-34 years	1.750198846100563	37	0	0	01	2.18	0	0	0	0	0	0	0	0	0	0	0	1984
1	0	1	1		20-34 years	.6851150022293518	40	0	0	01	3.62	0	0	0	0	0	0	0	1	0	0	0	1985
1	1	1	1		< 20	-.8779862398177453	42	0	1	09	2.97	0	0	0	0	0	0	0	0	0	0	0	1986
1	1	1	1		20-34 years	-.8032053027351856	39	0	1	01	2.57	0	0	0	0	0	0	0	0	0	0	0	1987
1	7	1	4		20-34 years	2.49760339179035	40	0	0	05	2.94	0	0	0	0	0	0	0	0	0	0	0	1988
2	7	1	1		20-34 years	-.9388403617003156	38	0	0	01	2.72	0	0	0	0	0	0	0	0	0	0	0	1989
2	0	0	0		20-34 years	.1274950254651632	44	0	0	06	2.66	0	1	0	0	0	0	0	1	0	0	1	1990
1	0	1	1		20-34 years	-.1577813345441458	43	0	0	01	2.79	0	0	0	0	0	0	1	0	0	0	0	1991
1		1		05	< 20	-.3991197651462932	41	1	0	01	2.72	0	0	0	0	0	0	0	0	0	0	0	1992
1	3	1	2		20-34 years	.1656206234623687	42	0	0	01	4.3	0	0	1	0	0	1	0	1	0	0	0	1993
1	0	1	1		20-34 years	-1.286498021372588	38	0	0	01	2.41	0	0	0	0	0	0	0	0	0	0	0	1994
1	0	1	1		20-34 years	-.7322638714545726	39	0	0	01	2.73	0	0	0	0	0	0	0	0	0	0	0	1995
2	88	1	1		20-34 years	-.4047466697982272	36	0	0	01	2.5	0	0	0	0	0	0	0	0	0	0	0	1996
1	3	0	1		20-34 years	-1.204870663488457	40	0	0	01	2.68	0	0	0	0	0	0	0	0	0	0	0	1997
1	3	1	1		20-34 years	1.492686236733829	38	0	0	01	2.72					0	0	0	1	1	0	0	1998
2	3	0	1		20-34 years	.1012727347654704	38	0	1	09	3.59	0	0	0	0	0	0	0	0	0	0	0	1999
[truncated: 2,406 more rows]
